# Supplementary material for: Serum progesterone levels for ‘rescue’ in hormone replacement FET: a retrospective cohort study of 917 cycles
Source: Front Endocrinol (Lausanne). 2026 Jun 1;17:1847028. doi: 10.3389/fendo.2026.1847028 (PMC13265284; doi:10.3389/fendo.2026.1847028)
Supplement: Supplementary Table S3 — De-identified analytic dataset (Dataset_FINAL_CLEANED_v2.xlsx). [file DataSheet3.xlsx]

## Sheet: Table 1 Baseline
Variable	level	No.Rescue	Rescue	p	test	SMD
n		650	267
age (mean (SD))		31.98 (6.22)	31.27 (6.14)	0.114		0.115
bmi (mean (SD))		27.93 (7.57)	27.50 (7.10)	0.429		0.058
gravidity (median [IQR])		0.00 [0.00, 1.00]	0.00 [0.00, 0.00]	0.171	nonnorm	0.086
parity (median [IQR])		0.00 [0.00, 0.00]	0.00 [0.00, 0.00]	0.429	nonnorm	0.075
smoking (%)	Never	587 (90.3)	247 (92.5)	0.325		0.117
	Former	42 ( 6.5)	16 ( 6.0)
	Current	21 ( 3.2)	4 ( 1.5)
infertility_dur (mean (SD))		7.43 (1.61)	7.58 (1.96)	0.214		0.087
infertility_type (%)	Primary	534 (82.2)	199 (74.5)	0.011		0.186
	Secondary	116 (17.8)	68 (25.5)
fsh (mean (SD))		6.52 (1.36)	6.70 (1.41)	0.081		0.126
lh (mean (SD))		7.21 (1.79)	7.45 (1.87)	0.070		0.131
e2 (median [IQR])		39.70 [34.80, 44.48]	40.20 [35.00, 45.25]	0.427	nonnorm	0.072
amh (median [IQR])		2.80 [1.60, 6.00]	2.80 [1.80, 4.90]	0.744	nonnorm	0.03
prev_ivf (mean (SD))		2.17 (1.07)	2.30 (1.11)	0.113		0.114
oocytes (mean (SD))		10.08 (3.39)	10.13 (3.08)	0.807		0.017
mii (mean (SD))		6.87 (3.93)	7.06 (3.70)	0.491		0.049
fertilized (mean (SD))		5.06 (2.86)	5.42 (3.07)	0.102		0.123
blastocyst (mean (SD))		3.07 (2.14)	3.30 (2.38)	0.178		0.102
et_number (mean (SD))		1.16 (0.37)	1.19 (0.39)	0.308		0.073
set_det (%)	SET	544 (83.7)	216 (80.9)	0.356		0.073
	DET	106 (16.3)	51 (19.1)
et_stage (%)	Blastocyst	606 (93.2)	247 (92.5)	0.805		0.028
	Cleavage	44 ( 6.8)	20 ( 7.5)
embryo_quality (%)	Good (AA)	209 (32.2)	100 (37.5)	0.263		0.119
	Average (AB/BA)	217 (33.4)	78 (29.2)
	Fair/Other	224 (34.5)	89 (33.3)
prog_type (%)	Micronized progesterone	108 (16.6)	50 (18.7)	0.501		0.055
	Vaginal progesterone gel	542 (83.4)	217 (81.3)
endo_thick (mean (SD))		9.05 (1.29)	8.95 (1.31)	0.305		0.074
p4_pre_et (mean (SD))		13.84 (2.87)	6.07 (2.13)	<0.001		3.071

## Sheet: Table 2 Serial P4
group	n	p4_pre_mean	p4_pre_sd	p4_et_mean	p4_et_sd	p4_d5_mean	p4_d5_sd	p4_preg_mean	p4_preg_sd	delta_mean	delta_sd
No-Rescue	650	13.8402	2.87218	17.0455	4.21228	13.956	6.1622	15.7868	7.75406	3.20538	4.84039
Rescue	267	6.07191	2.13342	16.4034	4.29999	7.81461	3.11177	9.65506	6.22974	10.3315	4.56414

## Sheet: Table 3 Outcomes
group	n	CPR_n	CPR	LBR_n	LBR	MC_n	MC_den	MC	LBR_hi	LBR_lo	CPR_hi	CPR_lo
No-Rescue	650	298	45.8462	255	39.2308	43	298	14.4295	43.1033	35.4565	49.7651	41.9651
Rescue	267	121	45.3184	94	35.206	23	121	19.0083	41.2618	29.4827	51.5003	39.2415

## Sheet: Table 4 Rescue Subgrp
rescue_p4_cat	n	CPR_n	CPR	LBR_n	LBR	MC	CPR_hi	CPR_lo	LBR_hi	LBR_lo
<5.0	78	30	38.4615	15	19.2308	46.6667	50.1669	27.6602	29.7271	11.182
5.0-7.49	112	56	50	49	43.75	12.5	59.5956	40.4044	53.444	34.3948
7.50-9.99	77	35	45.4545	30	38.961	5.71429	57.2095	34.0598	50.752	28.0462

## Sheet: Table 5 Perinatal
group	n	ga	ga_sd	bw	bw_sd	preterm	sga	nicu	gdm	htn	cesarean
No-Rescue	255	39.0153	1.63492	3300.58	500.836	9.41176	1.6	2.4	1.2	2.39044	4.74308
Rescue	94	39.1106	1.79943	3289.62	473.244	6.38298	0	4.5977	0	2.29885	11.828

## Sheet: Table 6 Assay
Assay platform	Manufacturer	Method	Estimated threshold (ng/mL)	Conversion factor vs. Cobas e411	Reference
Cobas e411 (Elecsys® Progesterone III)	Roche Diagnostics	ECLIA	5.0 (study threshold)	Reference standard for this study	[14]
LC-MS/MS	Multiple	Mass spectrometry	~4.0–4.75	ECLIA overestimates by 5–19%	[14]
Architect i2000 (ARCHITECT Progesterone)	Abbott	CLIA	~4.5–5.0	Estimated from published comparisons	[20]
Immulite 2000 XPi (Progesterone)	Siemens Healthineers	CLIA	~4.5–5.0	Estimated from published comparisons	[20]
ARCHITECT automated immunoassay (urine)	Abbott	Immunoassay	Platform-specific	Urine-to-serum conversion required	[21]

## Sheet: Model Full
term	estimate	std.error	statistic	p.value	conf.low	conf.high
(Intercept)	0.6311	0.7791	-0.5907	0.5547	0.1366	2.9058
rescue	0.8356	0.1528	-1.175	0.24	0.6179	1.1255
age	0.9885	0.0117	-0.9937	0.3204	0.9661	1.0114
bmi	0.9952	0.0096	-0.5037	0.6145	0.9766	1.014
amh	1.0229	0.0284	0.7968	0.4256	0.9674	1.0815
et_number	1.5209	0.1966	2.1329	0.0329	1.0336	2.2359
prog_typeVaginal progesterone gel	1.256	0.2035	1.1197	0.2628	0.8458	1.8805
endo_thick	0.9599	0.0533	-0.769	0.4419	0.8644	1.0654
embryo_qualityAverage (AB/BA)	1.3152	0.1703	1.6089	0.1076	0.9423	1.8378
embryo_qualityFair/Other	1.1178	0.1719	0.6479	0.5171	0.7983	1.5666

## Sheet: Model Rescue P4
term	estimate	std.error	statistic	p.value	conf.low	conf.high
(Intercept)	0.222619	1.52407	-0.985712	0.324274	0.010894	4.3634
p4_pre_et	1.2012	0.0699212	2.62183	0.00874594	1.04936	1.38141
age	0.999277	0.0230633	-0.0313664	0.974977	0.955068	1.04576
bmi	1.00584	0.0194737	0.299128	0.764843	0.967945	1.04505
amh	0.971611	0.0611956	-0.470612	0.637918	0.860082	1.09427
et_number	1.6704	0.363162	1.41276	0.157726	0.818728	3.41848
prog_typeVaginal progesterone gel	1.47681	0.38019	1.02549	0.30513	0.709973	3.17354
endo_thick	0.858042	0.104429	-1.4661	0.142622	0.696688	1.05057
delta_p4	1.01506	0.0312721	0.477972	0.63267	0.954392	1.07924

## Sheet: Model Threshold
term	estimate	std.error	statistic	p.value	conf.low	conf.high
(Intercept)	1.424	1.46223	0.24173	0.808989	0.0809643	25.4929
p4_below5<5	0.353249	0.33141	-3.13987	0.00169024	0.179391	0.662464
age	0.997893	0.0234159	-0.0900751	0.928228	0.953104	1.04506
bmi	1.00518	0.0196526	0.263066	0.7925	0.966942	1.0447
amh	0.970812	0.061727	-0.479899	0.631299	0.858529	1.09454
et_number	1.66144	0.376989	1.34669	0.17808	0.793442	3.49761
prog_typeVaginal progesterone gel	1.33618	0.390234	0.742661	0.457687	0.628199	2.92125
endo_thick	0.837951	0.104501	-1.6918	0.0906836	0.679888	1.02562
embryo_qualityAverage (AB/BA)	1.1857	0.326957	0.520971	0.602387	0.623947	2.25552
embryo_qualityFair/Other	1.03211	0.336654	0.0938772	0.925207	0.532465	2.00066

## Sheet: RCS Full
p4	prob	lower	upper
1	0.233629	0.133102	0.377058
1.2	0.236118	0.137292	0.375146
1.4	0.238624	0.141578	0.373268
1.6	0.241149	0.145957	0.371425
1.8	0.243692	0.150429	0.369621
2	0.246254	0.154991	0.36786
2.2	0.248833	0.159641	0.366146
2.4	0.25143	0.164373	0.364484
2.6	0.254046	0.169185	0.36288
2.8	0.256679	0.17407	0.36134
3	0.25933	0.179021	0.359873
3.2	0.261998	0.18403	0.358486
3.4	0.264685	0.189088	0.357191
3.6	0.267389	0.194183	0.356
3.8	0.27011	0.1993	0.354925
4	0.272849	0.204424	0.353985
4.2	0.275605	0.209535	0.353199
4.4	0.278379	0.214607	0.352592
4.6	0.281172	0.219614	0.352197
4.8	0.283985	0.224523	0.352046
5	0.286821	0.229305	0.35217
5.2	0.28968	0.23393	0.3526
5.4	0.292563	0.238367	0.353364
5.6	0.295472	0.242594	0.354482
5.8	0.298409	0.246591	0.355972
6	0.301375	0.250347	0.35784
6.2	0.304372	0.253859	0.360085
6.4	0.3074	0.257136	0.362693
6.6	0.310463	0.260194	0.365643
6.8	0.31356	0.263061	0.368901
7	0.316694	0.265768	0.372429
7.2	0.319867	0.268354	0.376184
7.4	0.32308	0.27086	0.380118
7.6	0.326334	0.273329	0.384184
7.8	0.329632	0.275802	0.388335
8	0.332975	0.27832	0.392526
8.2	0.336365	0.280921	0.396715
8.4	0.339804	0.283642	0.400864
8.6	0.343293	0.286514	0.404937
8.8	0.346834	0.289569	0.408905
9	0.350429	0.292834	0.41274
9.2	0.354079	0.296332	0.41642
9.4	0.357787	0.300084	0.419929
9.6	0.361554	0.304106	0.423255
9.8	0.365382	0.308407	0.426393
10	0.369273	0.312994	0.429348
10.2	0.373229	0.31786	0.432132
10.4	0.377245	0.322978	0.434775
10.6	0.3813	0.328264	0.437326
10.8	0.385363	0.333612	0.439843
11	0.389405	0.338911	0.442388
11.2	0.393397	0.344047	0.445023
11.4	0.397307	0.348907	0.447804
11.6	0.401106	0.353388	0.450776
11.8	0.404762	0.357403	0.453963
12	0.408244	0.36089	0.457365
12.2	0.411521	0.363816	0.460949
12.4	0.414561	0.366176	0.464653
12.6	0.417334	0.367992	0.468388
12.8	0.419807	0.369306	0.472045
13	0.421949	0.370171	0.475502
13.2	0.42373	0.370645	0.478635
13.4	0.425117	0.370788	0.481318
13.6	0.426082	0.370653	0.483432
13.8	0.426593	0.370286	0.484868
14	0.426645	0.369722	0.48558
14.2	0.426256	0.368978	0.485583
14.4	0.425446	0.368061	0.484912
14.6	0.424234	0.366966	0.483611
14.8	0.42264	0.365677	0.481737
15	0.420684	0.364173	0.479354
15.2	0.418387	0.362421	0.476536
15.4	0.41577	0.360386	0.473366
15.6	0.412853	0.358022	0.469934
15.8	0.409657	0.355282	0.466333
16	0.406203	0.352118	0.462662
16.2	0.402512	0.348483	0.459016
16.4	0.398606	0.344337	0.455486
16.6	0.394506	0.339654	0.452152
16.8	0.390234	0.33442	0.449077
17	0.385809	0.328643	0.446309
17.2	0.381255	0.322349	0.443875
17.4	0.376591	0.31558	0.441784
17.6	0.371839	0.308394	0.440031
17.8	0.367019	0.300858	0.438602
18	0.362152	0.293043	0.437473
18.2	0.357257	0.285022	0.436618
18.4	0.352354	0.27687	0.436009
18.6	0.347463	0.268655	0.435619
18.8	0.3426	0.260438	0.435421
19	0.337769	0.252259	0.435388
19.2	0.332973	0.244147	0.435495
19.4	0.32821	0.236125	0.435723
19.6	0.323483	0.228213	0.436054
19.8	0.318791	0.220426	0.436475
20	0.314136	0.21278	0.436974
20.2	0.309518	0.205284	0.43754
20.4	0.304938	0.197947	0.438166
20.6	0.300396	0.190777	0.438844
20.8	0.295893	0.183779	0.439569
21	0.291429	0.176957	0.440335
21.2	0.287006	0.170315	0.441137
21.4	0.282622	0.163855	0.441972
21.6	0.278279	0.157577	0.442837
21.8	0.273978	0.151482	0.443729
22	0.269718	0.145571	0.444645
22.2	0.265501	0.139841	0.445582
22.4	0.261325	0.134293	0.44654
22.6	0.257192	0.128923	0.447515
22.8	0.253103	0.123731	0.448508
23	0.249056	0.118713	0.449515
23.2	0.245053	0.113866	0.450537
23.4	0.241094	0.109188	0.451572
23.6	0.237178	0.104675	0.452618
23.8	0.233307	0.100323	0.453676
24	0.229479	0.0961299	0.454744
24.2	0.225696	0.0920907	0.455822
24.4	0.221958	0.0882019	0.456908
24.6	0.218264	0.0844595	0.458003
24.8	0.214614	0.0808597	0.459105
25	0.211009	0.0773984	0.460215

[truncated: 3 more sheets: RCS Rescue, Bootstrap Summary, Borderline 9.1-9.9]
