# Supplementary material for: Serum progesterone levels for ‘rescue’ in hormone replacement FET: a retrospective cohort study of 917 cycles
Source: Front Endocrinol (Lausanne). 2026 Jun 1;17:1847028. doi: 10.3389/fendo.2026.1847028 (PMC13265284; doi:10.3389/fendo.2026.1847028)
Supplement: Supplementary file 4 [file DataSheet4.xlsx]

## Sheet: Sheet1
sıra no	Patient ID	BMI (kg/m2)	Gravidity	Parity	Smoking Status	Duration of infertility (year)	Type of infertility	FSH (IU/L)	LH (IU/L)	Estradiol (E2) (pg/mL)	AMH (ng/mL)	Number of previous IVF cycles	Oocytes retrieved	Mature oocytes (MII)	Fertilized (2PN)	Blastocyst formed	Embryos transferred	Embryo Stage Transferred	Embryo Grade	FET TYPE	Type of estrogen treatment	Type of progesterone treatment	Endometrial thickness (mm)	Age (year)	Progesterone levels before transfer (ng/ml)	Rescue Progesterone Treatment Pre-ET	Progesterone level on the day of the transfer (ng/ml)	Progesterone levels after Transfer (FET day5)	Rescue Progesterone Treatment ET-5	Progesterone levels on day of pregnancy test	Clinical Pregnancy	Multiple pregnancy	Miscarriage	Live birth	GA weeks	Preterm	Birth weight (g)	SGA	NICU Admission	GDM	Hypertensive disorder	Mode of Delivery
1	PX1150	19.1	0	0	Never	4	Primary	5.8	6.1	32	4.2	2	9	9	7	4	1	Blastocyst	4AA	HRT	Oral estradiol valerate	Vaginal progesterone gel	10	27	1.6	yes	13.5	10.1	no	7.5	1	0	0	1	38.9	0	2953	0	0	0	0	Cesarean
901	PX1532	21.3	0	0	Never	8	Primary	6.7	6.3	39.6	4.2	1	7	5	3	3	1	Blastocyst	2AB	HRT	Oral estradiol valerate	Vaginal progesterone gel	13	25	1.6	yes	11	9	no	8.3	1	0	0	1	38.9	0	2953	0	0	0	0	Vaginal
2	P0745	23.7	0	0	Never	7	Secondary	7.6	6.3	40.9	2.3	2	9	7	7	2	1	Blastocyst	5BB	HRT	Oral estradiol valerate	Vaginal progesterone gel	8.6	38	1.8	yes	21.7	11.5	no	4.7	0		0	0
902	PX1533	28.7	0	0	Never	3	Primary	7.6	6.3	40.9	2.3	2	9	7	7	2	1	Blastocyst	5BB	HRT	Oral estradiol valerate	Vaginal progesterone gel	8.6	38	1.8	yes	21.7	11.5	no	4.7	0		0	0
3	PX1339	38.5	0	0	Never	8	Primary	4.3	4.2	37.7	8.5	2	17	2	0	0	1	Blastocyst	5BB	HRT	Oral estradiol valerate	Vaginal progesterone gel	10.7	26	1.8	yes	18.8	9.1	yes	10.2	0		0	0
903	PX1534	37.5	0	0	Never	9	Primary	3.8	4.2	37.7	8.5	2	17	2	0	0	1	Blastocyst	5BB	HRT	Oral estradiol valerate	Vaginal progesterone gel	10.7	26	1.8	yes	18.8	9.1	yes	10.2	0		0	0
904	PX1535	19.2	0	0	Never	8	Primary	8.4	10.4	54.7	2.5	2	10	2	1	1	1	Blastocyst	4BA	HRT	Oral estradiol valerate	Vaginal progesterone gel	9	34	1.9	yes	17.2	8	yes	12.2	0	0	0	0
5	P0319	26.1	0	0	Current	8	Secondary	7.6	4.9	41	1.4	3	8	8	7	2	1	Blastocyst	5BB	HRT	Transdermal estradiol	Vaginal progesterone gel	8.2	37	2	yes	15.5	4.8	yes	2.2	0		0	0
905	PX1536	27.1	0	0	Never	9	Primary	8.3	4.9	41	1.4	3	8	8	7	2	1	Blastocyst	5BB	HRT	Transdermal estradiol	Vaginal progesterone gel	8.2	37	2	yes	15.5	4.8	yes	2.2	0		0	0
6	PX1332	45	0	0	Never	9	Primary	5	6.9	61	7.7	2	15	6	4	4	1	Blastocyst	4AA	HRT	Oral estradiol valerate	Vaginal progesterone gel	7.7	29	2	yes	15.3	9.2	yes	10.2	0		0	0
906	PX1537	35	0	0	Never	8	Primary	7.4	6.9	61	7.7	2	15	6	4	4	1	Blastocyst	4AA	HRT	Oral estradiol valerate	Vaginal progesterone gel	7.7	29	2	yes	15.3	9.2	yes	10.2	0		0	0
8	P0206	22.3	0	0	Never	9	Primary	7.3	7.6	44.3	2.2	1	6	6	3	2	1	Cleavage	9B	HRT	Oral estradiol valerate	Micronized progesterone	8.6	38	2.1	yes	14.9	10.5	no	14.5	0	0	0	0
908	PX1539	21.3	0	0	Never	9	Primary	5.1	7.6	44.3	2.2	1	6	6	3	2	1	Cleavage	9B	HRT	Oral estradiol valerate	Micronized progesterone	8.6	38	2.1	yes	14.9	10.5	no	14.5	0	0	0	0
4	PX1528	15.9	0	0	Never	8	Primary	7.5	10.4	54.7	2.5	2	11	3	1	1	1	Blastocyst	4BA	HRT	Oral estradiol valerate	Vaginal progesterone gel	7.6	33	2.1	yes	18	8	yes	11	0	0	0	0
7	PX1527	17.3	0	0	Never	7	Primary	6.9	7	47.8	2.9	2	10	7	7	4	1	Blastocyst	4BB	HRT	Oral estradiol valerate	Vaginal progesterone gel	10.7	22	2.1	yes	11.4	5.7	yes	8.6	0	0	0	0
913	PX1544	22	0	0	Never	5	Primary	8	9	43	3	2	12	9	7	4	1	Blastocyst	4AA	HRT	Oral estradiol valerate	Vaginal progesterone gel	7.8	22	2.1	yes	16	9	yes	4	0		0	0
9	P0082	25.7	1	1	Never	11	Primary	6.9	4.8	38.5	1.4	2	7	6	6	5	1	Blastocyst	4AA	HRT	Transdermal estradiol	Vaginal progesterone gel	7.1	36	2.2	yes	18.3	8.7	yes	10.3	1	0	1	0
909	PX1540	25.3	0	1	Former	8	Primary	6.5	5	38.5	1.4	4	8	8	8	5	1	Blastocyst	4AA	HRT	Transdermal estradiol	Vaginal progesterone gel	8	35	2.2	yes	16.4	8	yes	9	1	1	0	1	39.3	0	3048	0	0	0	0	Vaginal
10	P0630	28.6	2	1	Never	4	Primary	7.9	8	34	1.6	5	6	3	1	0	1	Blastocyst	4BB	HRT	Oral estradiol valerate	Micronized progesterone	7.9	23	2.5	yes	19.5	7.7	yes	21.4	1	0	1	0
910	PX1541	27	0	1	Never	9	Primary	6.4	8	33.2	1.6	5	6	3	1	0	1	Blastocyst	4BB	HRT	Oral estradiol valerate	Micronized progesterone	8	14	2.5	yes	11.4	7.7	yes	13.5	1	0	1	0
11	PX1278	19.2	0	0	Never	5	Primary	5.9	6.8	39.1	4.3	2	9	9	7	4	1	Blastocyst	5BA	HRT	Oral estradiol valerate	Vaginal progesterone gel	9.7	20	2.5	yes	15.5	5.4	yes	7.7	0		0	0
911	PX1542	25	0	0	Former	8	Primary	7.6	6.8	39.1	4.3	2	9	9	7	4	1	Blastocyst	5BA	HRT	Oral estradiol valerate	Vaginal progesterone gel	9.7	18.9	2.5	yes	15.5	5.4	yes	7.7	0		0	0
907	PX1538	27.3	0	0	Never	8	Primary	5	6.7	34	3	3	10	8	5	4	1	Blastocyst	4BB	HRT	Oral estradiol valerate	Vaginal progesterone gel	9.6	21	2.6	yes	9.1	5.7	yes	8.6	0	0	0	0
12	PX1171	30.1	0	0	Never	5	Primary	3.6	4.7	47.8	9.4	2	17	10	7	4	1	Blastocyst	5AA	HRT	Oral estradiol valerate	Vaginal progesterone gel	9.4	17	2.6	yes	21	5.2	yes	7.8	1		1	0
912	PX1543	19.4	0	0	Never	3	Primary	8.3	5	47.8	9.4	2	16	9	7	5	1	Blastocyst	5AA	HRT	Oral estradiol valerate	Vaginal progesterone gel	9	21	2.6	yes	23.1	5.2	yes	7.8	1		1	0
14	P0214	24.3	0	0	Current	11	Primary	7	9.3	49	2.8	4	11	10	10	5	1	Blastocyst	3BB	HRT	Oral estradiol valerate	Micronized progesterone	10.7	31	2.7	yes	10.8	10.2	no	4.5	0		0	0
914	PX1545	23.2	0	0	Never	9	Primary	4.9	9.3	49	2.8	4	11	10	8	5	1	Blastocyst	3BB	HRT	Oral estradiol valerate	Micronized progesterone	10.7	31	2.7	yes	10.8	10.2	no	4.5	0		0	0
13	PX1280	27.3	0	0	Former	8	Primary	7.3	6.2	45.4	3	2	10	9	7	4	1	Blastocyst	4AA	HRT	Oral estradiol valerate	Vaginal progesterone gel	8.6	28	2.7	yes	18.5	8.2	yes	4.4	0		0	0
15	PX1019	28.2	0	0	Never	8	Secondary	9.1	9.8	30.1	1.7	2	8	5	1	0	1	Blastocyst	4BA	HRT	Oral estradiol valerate	Vaginal progesterone gel	9.2	31	2.8	yes	13.7	5	yes	11	0		0	0
915	PX1546	26.9	0	0	Never	8	Primary	7.6	12.4	32	1.7	2	8	5	1	0	1	Blastocyst	4BA	HRT	Oral estradiol valerate	Vaginal progesterone gel	9	33	2.8	yes	13.7	4.2	yes	11.6	0		0	0
16	P0056	24.9	1	1	Never	11	Primary	6.6	7.6	35.1	2.3	1	9	7	7	3	1	Blastocyst	5BB	HRT	Transdermal estradiol	Micronized progesterone	7	39	2.8	yes	14.6	7.9	yes	13.7	1	0	0	1	39.2	0	3463	0	0	0	0	Vaginal
916	PX1547	21.2	0	1	Never	10	Primary	6.1	7.6	35.1	2.3	1	9	7	7	3	1	Blastocyst	5BB	HRT	Transdermal estradiol	Micronized progesterone	7	39	2.8	yes	14.6	7.9	yes	13.7	1	0	0	1	39.2	0	3463	0	0	0	0	Vaginal
17	PX1175	20.1	1	0	Never	9	Primary	6.5	8.7	37.1	4.9	2	11	11	7	4	1	Blastocyst	3BA	HRT	Oral estradiol valerate	Vaginal progesterone gel	9.1	34	2.9	yes	13.1	7.8	yes	10.9	1		1	0
917	PX1548	27	0	0	Never	9	Primary	3.3	8.7	38.2	4.9	2	11	11	7	4	1	Blastocyst	3BA	HRT	Oral estradiol valerate	Vaginal progesterone gel	9	34.6	2.9	yes	11	8	yes	12.5	1		1	0
18	PX1123	40.5	0	0	Never	8	Primary	4.3	7.3	50.1	9.3	2	15	0	0	0	1	Blastocyst	5AB	HRT	Oral estradiol valerate	Vaginal progesterone gel	9.1	33	3	yes	15.3	8.7	yes	14.6	1		0	1	38	0	3700					Cesarean
19	PX1333	33.6	3	1	Never	8	Primary	8.4	5.3	48.9	2.1	2	6	6	6	4	1	Blastocyst	5BB	HRT	Oral estradiol valerate	Vaginal progesterone gel	9.5	33	3.1	yes	11.9	6.6	yes	9.8	0		0	0
20	P0246	23.1	0	0	Never	8	Primary	6.9	8.8	33.7	0.8	3	7	7	7	3	1	Blastocyst	3AA	HRT	Transdermal estradiol	Vaginal progesterone gel	10.2	37	3.3	yes	12.1	3.4	yes	8.2	1	0	1	0
21	P0023	19.2	0	0	Never	8	Secondary	8.6	9.2	38.6	2.3	2	7	7	6	2	2	Blastocyst	5BB, 4AB	HRT	Oral estradiol valerate	Micronized progesterone	7.9	36	3.4	yes	22.4	7.3	yes	7	0		0	0
22	PX1373	41.7	0	0	Never	8	Primary	5.3	7.8	35.9	6.2	2	13	4	0	0	1	Blastocyst	5AA	HRT	Oral estradiol valerate	Vaginal progesterone gel	10.5	31	3.5	yes	24.3	4.2	yes	29.5	0	0	0	0
23	PX1157	17.5	0	0	Never	8	Secondary	7.8	6.9	39.9	4.9	2	11	4	3	3	1	Blastocyst	5AA	HRT	Oral estradiol valerate	Vaginal progesterone gel	10.2	37	3.6	yes	10.3	8.7	yes	34.3	1		1	0
24	P0523	29.7	0	0	Never	8	Primary	8	4.7	39.8	3	2	9	9	8	4	2	Blastocyst	4AB, 5BB	HRT	Oral estradiol valerate	Micronized progesterone	7.9	34	3.8	yes	14.3	3.9	yes	11	0		0	0
25	P0391	20.8	3	1	Never	9	Primary	7.6	8.3	36.5	1	4	8	8	8	6	2	Blastocyst	4AB, 3AA	HRT	Oral estradiol valerate	Vaginal progesterone gel	7.8	32	3.9	yes	10.1	9.6	yes	3.5	1		1	0
27	P0421	28	1	1	Never	9	Primary	7.5	9.9	45.8	2.1	3	8	8	8	4	2	Blastocyst	5AA, 4AB	HRT	Oral estradiol valerate	Vaginal progesterone gel	11.1	31	4	yes	10.1	7.8	yes	10	1	0	0	1	41.7	0	2398	0	0	0	0	Vaginal
26	PX1441	38.5	0	0	Never	8	Primary	5.1	8.5	44.6	7.6	2	11	0	0	0	1	Blastocyst	4AA	HRT	Oral estradiol valerate	Vaginal progesterone gel	7.7	27	4	yes	21.6	3.2	yes	4.4	0		0	0
30	PX1514	22.6	0	0	Former	8	Primary	8	6.4	45.3	1.7	2	7	7	7	4	1	Blastocyst	4BB	HRT	Oral estradiol valerate	Vaginal progesterone gel	9	33	4.1	yes	12.8	6.5	yes	8.4	1	0	0	0
31	P0193	20.2	0	0	Never	4	Secondary	8	6.9	41.8	2.4	5	9	9	9	9	2	Blastocyst	4AB, 5AA	HRT	Oral estradiol valerate	Vaginal progesterone gel	7.9	27	4.1	yes	16	21.1	no	18.8	1	1	1	0
29	P0212	18.8	3	2	Never	6	Primary	7.1	7.5	40.2	2.5	1	5	3	1	0	1	Blastocyst	3AA	HRT	Oral estradiol valerate	Micronized progesterone	9.3	33	4.1	yes	8.2	7.7	yes	7.9	0	0	0	0
28	PX1053	43.5	0	0	Never	8	Primary	3.6	3.4	35.1	9.8	2	14	9	7	4	1	Blastocyst	4BA	HRT	Oral estradiol valerate	Vaginal progesterone gel	9.6	33	4.1	yes	15.8	3	yes	3.4	0		0	0
32	P0299	24.1	0	0	Former	9	Secondary	7	9.7	42.2	2.4	3	10	10	10	8	1	Blastocyst	5BB	HRT	Oral estradiol valerate	Micronized progesterone	9.6	25	4.2	yes	17.5	8.9	yes	9.7	1	0	0	1	36.2	1	3680	0	0	0	0	Vaginal
34	P0230	22	0	0	Never	6	Secondary	8.9	7.1	46.2	0.7	3	7	7	7	4	1	Blastocyst	5BA	HRT	Oral estradiol valerate	Micronized progesterone	7.8	38	4.3	yes	22.8	3	yes	11.3	1	0	0	1	40.6	0	3745	0	0	0	0	Cesarean
33	PX1113	37.1	0	0	Never	8	Secondary	9	7.8	38.3	0.9	2	10	2	1	0	1	Blastocyst	5AB	HRT	Oral estradiol valerate	Vaginal progesterone gel	9.6	33	4.3	yes	23.3	11.4	no	3.5	0		0	0
35	P0194	30.6	0	0	Never	6	Secondary	7.6	9	44.2	2.3	1	8	8	8	6	2	Blastocyst	4AB, 5AA	HRT	Oral estradiol valerate	Micronized progesterone	8.3	29	4.4	yes	12.6	11.6	no	5.2	0		0	0
36	PX1294	18.2	0	0	Never	8	Primary	6.5	7.2	45.6	4.1	2	9	4	2	2	1	Blastocyst	3AA	HRT	Oral estradiol valerate	Vaginal progesterone gel	9.4	35	4.4	yes	16	9.9	no	9.2	1	0	0	1	38	0	2194	0	0	0	0	Vaginal
37	P0493	23.8	0	0	Never	10	Secondary	8.8	8.5	48.9	1.3	0	9	9	9	5	1	Cleavage	9B	HRT	Oral estradiol valerate	Micronized progesterone	8.2	32	4.5	yes	14	4.7	yes	8.7	0		0	0
38	P0126	25.8	0	0	Never	9	Primary	7.9	9	28.3	2.8	4	10	10	10	10	1	Blastocyst	3AA	HRT	Oral estradiol valerate	Vaginal progesterone gel	10.7	29	4.5	yes	14.1	4.9	yes	9	0		0	0
46	P0018	28.4	0	0	Former	9	Primary	8.1	8.1	32.2	0.8	5	8	6	3	1	1	Blastocyst	5AA	HRT	Estrogen patch	Vaginal progesterone gel	8.7	41	4.6	yes	14.1	6.9	yes	20.5	0	0	0	0
48	P0703	29	0	0	Never	7	Primary	7.3	6.7	45	1	3	8	8	8	4	1	Cleavage	10A	HRT	Oral estradiol valerate	Vaginal progesterone gel	9.2	38	4.6	yes	16.6	7.4	yes	27.7	0	0	0	0
40	P0884	24.8	0	0	Never	4	Primary	7.6	5	30.8	1.6	0	6	6	4	1	1	Blastocyst	3BB	HRT	Oral estradiol valerate	Micronized progesterone	7.6	34	4.6	yes	23.9	2.8	yes	3.7	0		0	0
39	P0111	22.5	0	0	Never	6	Primary	7.5	3.5	39	1.7	5	8	8	8	6	1	Blastocyst	3AA	HRT	Oral estradiol valerate	Vaginal progesterone gel	6.8	29	4.6	yes	10.3	8.5	yes	2.3	0		0	0
43	P0008	23.3	0	0	Never	7	Primary	7.3	8.2	36	2.7	4	10	10	10	6	2	Blastocyst	4AB, 5AA	HRT	Oral estradiol valerate	Micronized progesterone	9	26	4.6	yes	16.7	4.9	yes	7.9	1	0	0	1	39.3	0	3108	0	1	0	0	Vaginal
44	PX1258	18.9	1	0	Never	8	Primary	7.7	7.6	39.9	2.9	2	11	3	1	0	1	Blastocyst	3AB	HRT	Oral estradiol valerate	Vaginal progesterone gel	7.3	24	4.6	yes	21.1	7.9	yes	8.5	1		1	0	32	1		1	1		1
47	PX1469	37.2	0	0	Never	9	Primary	6.3	7.1	34.9	6	2	13	13	7	4	1	Blastocyst	4BB	HRT	Oral estradiol valerate	Vaginal progesterone gel	8.6	28	4.6	yes	23.2	8.3	yes	24.2	1	0	0	1	38.7	0	3504	0	0	0	0	Vaginal
45	PX1014	17.2	0	0	Never	8	Primary	3.1	3.8	37	9.1	2	13	9	7	4	1	Blastocyst	4BB	HRT	Oral estradiol valerate	Vaginal progesterone gel	8.1	41	4.6	yes	12.9	8.9	yes	11	0		0	0
41	PX1413	26	0	0	Never	7	Primary	3.1	9.1	38.1	9.4	2	17	9	7	4	1	Blastocyst	5BA	HRT	Oral estradiol valerate	Vaginal progesterone gel	7.8	22	4.6	yes	14.3	10.3	no	5.1	0		0	0
42	PX1230	28.1	1	0	Never	8	Primary	4.8	5.9	52.7	9.6	2	15	0	0	0	1	Blastocyst	4AA	HRT	Oral estradiol valerate	Vaginal progesterone gel	10	34	4.6	yes	11.4	11	no	7.1	0		0	0
51	P0728	30	0	0	Never	7	Primary	6.9	5.6	40.4	1.5	2	8	8	8	4	1	Cleavage	7B	HRT	Transdermal estradiol	Vaginal progesterone gel	6.2	33	4.7	yes	11	2.9	yes	11.6	0	0	0	0
49	P0079	24.7	0	0	Never	9	Primary	6.8	5.8	31.4	2.8	3	7	7	7	5	1	Blastocyst	5BB	HRT	Oral estradiol valerate	Vaginal progesterone gel	8.7	31	4.7	yes	11.9	5.5	yes	7.1	1	0	1	0
52	PX1325	28.4	0	0	Never	8	Primary	6.7	10.7	42.2	4	2	11	11	7	4	1	Blastocyst	4BA	HRT	Oral estradiol valerate	Vaginal progesterone gel	7.3	25	4.7	yes	17.6	11.7	no	19.9	1	0	0	1	41.3	0	3433	0	0	0	0	Vaginal
50	PX1170	18.8	0	0	Former	6	Primary	5.5	7.3	23.4	6.6	2	12	9	7	4	1	Blastocyst	3BB	HRT	Oral estradiol valerate	Vaginal progesterone gel	10.3	21	4.7	yes	12.3	9.5	yes	7.5	0		0	0
53	P0734	27	0	0	Never	4	Primary	7.6	10	51.2	0.9	4	9	9	8	5	2	Cleavage	7B, 7B	HRT	Oral estradiol valerate	Vaginal progesterone gel	11.6	33	4.8	yes	10	10.8	no	12.3	1		1	0
55	P0414	19.1	0	0	Never	5	Secondary	8.4	5	37.1	1	3	9	9	8	3	2	Cleavage	10A, 8A	HRT	Oral estradiol valerate	Micronized progesterone	10.8	36	4.8	yes	20.6	8.5	yes	5.9	0	0	0	0
54	PX1246	16.7	2	1	Never	8	Primary	3.8	5.2	47.5	7.8	2	12	12	7	4	1	Blastocyst	4BB	HRT	Oral estradiol valerate	Vaginal progesterone gel	9.2	42	4.8	yes	13.3	11.3	no	5.3	1	0	0	1	37.2	0	3351	0	0	0	0	Vaginal
60	PX1260	43.8	0	0	Never	8	Primary	6.5	7.6	41.3	2	2	10	5	5	4	1	Blastocyst	3AB	HRT	Oral estradiol valerate	Vaginal progesterone gel	11.5	34	4.9	yes	10.5	5.9	yes	11.4	0		0	0
56	P0033	23.9	2	1	Never	8	Primary	8.3	6	46.7	2.4	5	8	8	6	3	1	Cleavage	10A	HRT	Vaginal estradiol	Vaginal progesterone gel	8.2	38	4.9	yes	14.3	11.1	no	3.2	0		0	0
61	PX1110	43.1	0	0	Never	8	Primary	6.4	10.9	36.1	2.4	2	10	10	7	4	1	Blastocyst	4BB	HRT	Oral estradiol valerate	Vaginal progesterone gel	7.6	27	4.9	yes	13.9	5	yes	11.5	1		0	1	38.5	0	3000					Cesarean
58	PX1240	24.4	0	0	Never	7	Primary	6.3	5.7	47.2	4	2	11	6	6	4	1	Blastocyst	4BB	HRT	Oral estradiol valerate	Vaginal progesterone gel	8.5	22	4.9	yes	13.8	3.5	yes	7	0		0	0
57	PX1165	38.4	0	0	Never	8	Primary	7.4	10.2	34.6	6	2	14	12	7	4	1	Blastocyst	3BB	HRT	Oral estradiol valerate	Vaginal progesterone gel	8.4	26	4.9	yes	14.4	6.5	yes	4.6	0		0	0
59	PX1194	32.4	0	0	Never	8	Primary	5.1	10.4	31.3	6.9	2	13	13	7	4	1	Blastocyst	4BB	HRT	Oral estradiol valerate	Vaginal progesterone gel	10.1	29	4.9	yes	19.7	7.9	yes	8.5	0	0	0	0
64	P0181	22.8	0	0	Never	9	Primary	7.3	7.7	34.7	1.1	5	10	7	5	4	2	Blastocyst	5BB, 3AA	HRT	Oral estradiol valerate	Micronized progesterone	8	36	5	yes	13.5	8.4	yes	7.5	1	0	0	1	39.6	0	3700	0	0	0	0	Vaginal
66	P0101	23.9	1	1	Never	9	Secondary	7.6	4.9	42.8	1.4	3	9	9	7	3	1	Blastocyst	4BB	HRT	Oral estradiol valerate	Vaginal progesterone gel	6.7	36	5	yes	15.9	10.1	no	11.1	1	0	0	1	39	0	3288	0	0	0	0	Vaginal
63	P0005	23.9	0	0	Never	3	Primary	8.3	7.1	43.4	1.7	2	8	8	8	6	2	Cleavage	8A, 8A	HRT	Oral estradiol valerate	Micronized progesterone	9	32	5	yes	19.5	8.2	yes	7	1	0	0	1	39.7	0	3681	0	0	0	0	Cesarean
62	PX1029	42.1	0	0	Never	8	Primary	7.6	8.8	29.9	1.7	2	7	7	7	4	1	Blastocyst	5AA	HRT	Oral estradiol valerate	Vaginal progesterone gel	9	32	5	yes	21.5	8.5	yes	3.7	0		0	0
65	PX1012	41.2	0	0	Never	8	Primary	4.9	5.6	28.9	4.8	2	9	3	2	1	1	Blastocyst	3AB	HRT	Oral estradiol valerate	Vaginal progesterone gel	8.3	42	5	yes	23	4.4	yes	10.9	0		0	0
71	PX1503	34.7	0	0	Never	9	Secondary	6.6	4.4	28.5	1.9	2	8	8	7	4	1	Blastocyst	3BA	HRT	Oral estradiol valerate	Vaginal progesterone gel	9.5	32	5.1	yes	12.7	5.3	yes	12.9	1	0	0	1	40	0	2975	0	0	0	0	Vaginal
69	PX1529	26.5	0	0	Former	9	Primary	7	7.1	47.4	2.8	2	9	0	0	0	1	Blastocyst	4AA	HRT	Oral estradiol valerate	Vaginal progesterone gel	6.6	30	5.1	yes	25	9.8	no	8.5	0		0	0
67	PX1218	16.7	0	0	Never	8	Primary	6.1	6.2	28.6	3.1	2	11	11	7	4	1	Blastocyst	3BA	HRT	Oral estradiol valerate	Vaginal progesterone gel	8.1	32	5.1	yes	20.6	11.9	no	5.1	0		0	0
70	PX1221	21.8	0	0	Never	8	Primary	5.7	7.3	28.7	4.3	2	12	8	7	4	1	Blastocyst	5BB	HRT	Oral estradiol valerate	Vaginal progesterone gel	9.1	33	5.1	yes	20.5	9.5	yes	10.2	0		0	0
72	PX1475	18.4	0	0	Never	8	Primary	4.3	7.9	46.4	6.7	2	14	14	7	4	1	Blastocyst	3AA	HRT	Oral estradiol valerate	Vaginal progesterone gel	10.3	28	5.1	yes	30.4	4.8	yes	28.2	1	1	0	1	37.8	0	4067	0	0	0	0	Vaginal
68	PX1255	27.1	0	0	Never	8	Primary	3.3	10	37.5	8.8	2	17	6	4	4	1	Blastocyst	3AB	HRT	Oral estradiol valerate	Vaginal progesterone gel	7.8	23	5.1	yes	15.7	9.9	yes	5.2	0		0	0
75	P0035	24.9	2	1	Former	9	Primary	7.9	4.4	35.6	1.4	2	7	5	3	2	2	Cleavage	9B, 8A	HRT	Oral estradiol valerate	Micronized progesterone	9.3	41	5.2	yes	11.2	10	no	7.6	1		1	0
74	P0681	24.4	4	0	Never	5	Primary	7	7.6	37.6	2	1	14	14	14	14	1	Blastocyst	3AA	HRT	Oral estradiol valerate	Vaginal progesterone gel	10.1	28	5.2	yes	17.8	6.1	yes	7.6	1	0	0	1	38.1	0	3444	0	0	0	0	Vaginal
73	PX1409	27.7	4	0	Never	3	Primary	5.4	7.6	48.8	7.6	2	13	1	1	0	1	Blastocyst	3BB	HRT	Oral estradiol valerate	Vaginal progesterone gel	9.6	18	5.2	yes	14.2	6.4	yes	2.3	0		0	0
77	P0163	25	0	0	Never	10	Secondary	7.9	10.4	43.6	1	2	9	6	6	4	1	Blastocyst	5BB	HRT	Oral estradiol valerate	Micronized progesterone	7.5	38	5.3	yes	12.9	9	yes	5.1	0		0	0
78	PX1267	34.8	1	1	Never	9	Secondary	8.5	2.4	50.5	2	2	7	7	7	4	1	Blastocyst	3BA	HRT	Oral estradiol valerate	Vaginal progesterone gel	9.2	29	5.3	yes	12.5	9.5	yes	6.6	1		1	0
79	P0179	24.3	0	0	Never	9	Primary	7.2	9.5	49.1	2.4	2	6	6	6	5	2	Blastocyst	3AA, 3BB	HRT	Oral estradiol valerate	Vaginal progesterone gel	9.8	30	5.3	yes	19.7	6.6	yes	11	0		0	0
76	PX1085	20.7	0	0	Never	8	Primary	5.4	7.9	41.8	7.4	2	15	0	0	0	1	Blastocyst	4BA	HRT	Oral estradiol valerate	Vaginal progesterone gel	9.4	42	5.3	yes	17.1	3.8	yes	4.1	0		0	0
82	P0019	28.3	1	1	Never	9	Secondary	6.9	6.2	38.6	1.4	2	10	10	10	6	2	Blastocyst	3BB, 3BB	HRT	Vaginal estradiol	Vaginal progesterone gel	10.7	30	5.4	yes	10.6	3	yes	7.8	0		0	0
86	PX1213	27.4	0	0	Never	8	Primary	7.2	8.7	32.7	1.8	2	8	8	7	4	1	Blastocyst	3BA	HRT	Oral estradiol valerate	Vaginal progesterone gel	10.8	32	5.4	yes	19.6	8.7	yes	11.5	1	0	0	1	38.9	0	3863	0	0	0	0	Vaginal
85	P0316	21.6	4	2	Never	9	Secondary	7.1	8.1	20	2.2	4	10	10	9	5	2	Cleavage	10A, 9B	HRT	Oral estradiol valerate	Vaginal progesterone gel	7.8	38	5.4	yes	15.3	4.4	yes	10.4	1	0	0	1	40.1	0	3393	0	0	0	0	Vaginal
84	PX1223	32.7	4	0	Never	8	Primary	8.1	10.9	32.7	3.9	2	8	8	7	4	1	Blastocyst	3AA	HRT	Oral estradiol valerate	Vaginal progesterone gel	10.5	25	5.4	yes	18.8	9.7	yes	9.1	1		1	0
80	PX1393	26.9	1	1	Never	8	Primary	5.6	7	44.5	5.6	2	11	1	1	0	1	Blastocyst	3AA	HRT	Oral estradiol valerate	Vaginal progesterone gel	9.2	37	5.4	yes	17.3	4.5	yes	1.9	0		0	0
81	PX1404	19.9	0	0	Never	9	Secondary	4.5	9.4	42.4	8	2	14	14	7	4	1	Blastocyst	5AB	HRT	Oral estradiol valerate	Vaginal progesterone gel	9.1	35	5.4	yes	17.4	5	yes	3.5	0		0	0
83	PX1054	42.5	0	0	Never	8	Primary	4	5.3	25.6	9.4	2	14	1	1	1	1	Blastocyst	4BA	HRT	Oral estradiol valerate	Vaginal progesterone gel	8.6	34	5.4	yes	21.8	10.5	no	9	1	0	0	1	40.8	0	3611	0	0	0	0	Vaginal
91	P0632	22.3	0	0	Never	3	Secondary	7.4	7.1	44.4	1.1	4	7	6	6	3	2	Blastocyst	4AB, 3BB	HRT	Oral estradiol valerate	Micronized progesterone	10.7	36	5.5	yes	12	7	yes	11.4	0		0	0
89	PX1037	30.4	0	0	Never	8	Primary	6.8	7.9	44.1	1.4	2	7	7	7	4	1	Blastocyst	3BA	HRT	Oral estradiol valerate	Vaginal progesterone gel	10.8	34	5.5	yes	11.3	6	yes	9.5	0		0	0
90	PX1257	34	0	0	Never	6	Primary	6.5	5.1	33.2	5.5	2	11	1	0	0	1	Blastocyst	3AA	HRT	Oral estradiol valerate	Vaginal progesterone gel	9	21	5.5	yes	11.5	9	yes	9.5	1		1	0
88	PX1369	18.3	4	0	Never	8	Primary	4.4	9.5	37.3	7.1	2	11	11	7	4	1	Blastocyst	3BB	HRT	Oral estradiol valerate	Vaginal progesterone gel	9.1	28	5.5	yes	10.3	7	yes	9	0		0	0
87	PX1385	42.4	0	0	Never	7	Primary	6.2	10.4	47.5	7.2	2	16	13	7	4	1	Blastocyst	3AA	HRT	Oral estradiol valerate	Vaginal progesterone gel	10.4	22	5.5	yes	22.4	10.8	no	4.6	1	0	0	1	39.6	0	2757	0	0	0	0	Vaginal
92	PX1100	39.3	0	0	Never	8	Secondary	3.1	5.1	32.5	8.8	2	15	11	7	4	1	Blastocyst	3AA	HRT	Oral estradiol valerate	Vaginal progesterone gel	8.2	26	5.5	yes	23.1	6.8	yes	13.2	1	1	0	1	40.4	0	3700	0	0	0	0	Vaginal
94	P0477	28.1	0	0	Never	10	Primary	7.9	4.3	36.1	1.3	1	8	8	7	2	2	Cleavage	9B, 7B	HRT	Oral estradiol valerate	Vaginal progesterone gel	10.7	38	5.6	yes	12.6	7.6	yes	9.4	1	0	0	1	40.3	0	3166	0	0	0	0	Vaginal
96	P0162	26.4	3	1	Never	14	Primary	8.8	6.7	41.8	1.8	3	8	8	8	6	1	Cleavage	10A	HRT	Vaginal estradiol	Micronized progesterone	10	29	5.6	yes	13.8	9.5	yes	11.7	0		0	0
97	P0247	24	0	0	Never	9	Primary	7.2	2	37.3	3.2	5	7	7	7	7	2	Blastocyst	3AA, 5AA	HRT	Estrogen patch	Vaginal progesterone gel	8	30	5.6	yes	16.4	8	yes	26.7	1	0	0	1	41.2	0	2989	0	0	0	0	Vaginal
93	PX1197	24.7	0	0	Never	7	Secondary	6.7	8.4	36.1	4.8	2	12	3	2	2	1	Blastocyst	5AB	HRT	Oral estradiol valerate	Vaginal progesterone gel	10	22	5.6	yes	21	8.9	yes	8.5	0		0	0
95	PX1282	37.7	0	0	Never	8	Primary	5.1	6.6	35.2	7.6	2	16	16	7	4	1	Blastocyst	5BB	HRT	Oral estradiol valerate	Vaginal progesterone gel	10.7	40	5.6	yes	16.5	9.4	yes	11.7	1	0	0	1	40.8	0	3140	0	0	0	0	Vaginal
98	PX1374	36.9	0	0	Never	8	Secondary	6.2	6.8	47.5	4.5	2	11	11	7	4	1	Blastocyst	3BB	HRT	Oral estradiol valerate	Vaginal progesterone gel	7.4	25	5.7	yes	11.2	2.8	yes	4.6	0		0	0
100	PX1522	39	2	1	Never	8	Primary	6.2	7.4	47.7	4.9	2	10	10	7	4	1	Blastocyst	5AA	HRT	Oral estradiol valerate	Vaginal progesterone gel	7.1	24	5.7	yes	11.3	5	yes	6.4	1	0	0	1	38.3	0	2739	0	0	0	0	Vaginal
101	PX1303	31.2	0	0	Never	8	Primary	4.7	6.9	50.5	6.8	2	11	2	1	1	1	Blastocyst	4AA	HRT	Oral estradiol valerate	Vaginal progesterone gel	8.7	30	5.7	yes	11	6.7	yes	17.8	1	0	0	1	39.4	0	2618	0	0	0	0	Vaginal
99	PX1021	26.2	0	0	Never	8	Primary	4.9	8.5	34.6	8.2	2	15	5	5	4	1	Blastocyst	3AA	HRT	Oral estradiol valerate	Vaginal progesterone gel	8.4	30	5.7	yes	10	7.1	yes	5.6	0		0	0
105	P0239	30	2	2	Never	9	Secondary	8.1	6.9	33	0.5	0	4	4	4	1	1	Blastocyst	4AB, 4AB	HRT	Oral estradiol valerate	Vaginal progesterone gel	9.1	39	5.8	yes	18.6	9.7	yes	9.5	0		0	0
103	P0670	29.4	3	0	Never	10	Primary	8.5	9.4	32.7	1.1	1	7	7	7	5	2	Blastocyst	3AA, 3AA	HRT	Oral estradiol valerate	Micronized progesterone	8	38	5.8	yes	24.8	11	no	4.9	0		0	0
104	P0004	24.3	0	0	Never	8	Secondary	6.9	8.1	41.6	2.8	0	9	8	6	3	2	Blastocyst	5AA, 4AB	HRT	Oral estradiol valerate	Vaginal progesterone gel	9.3	38	5.8	yes	17.7	8.3	yes	8.8	1	1	0	1	37.7	0	3449	0	0	0	0	Vaginal
102	PX1516	28.6	0	0	Never	8	Primary	8.1	7.6	32	3.2	2	11	11	7	4	1	Blastocyst	5AB	HRT	Oral estradiol valerate	Vaginal progesterone gel	10.5	30	5.8	yes	10.6	5	yes	4.6	0		0	0
107	P0034	25.7	0	0	Never	8	Primary	7.7	10.4	41.8	0.3	2	7	7	7	7	2	Blastocyst	3BB, 5AA	HRT	Oral estradiol valerate	Micronized progesterone	8.6	26	5.9	yes	14.8	6.9	yes	1.4	0		0	0
109	P0800	27.8	0	0	Never	9	Primary	7.8	7.7	35	1	5	7	7	6	2	2	Blastocyst	4AB, 4AB	HRT	Oral estradiol valerate	Micronized progesterone	10.5	37	5.9	yes	19.7	9.3	yes	6.7	1	0	0	1	38.5	0	3604	0	1	0	0	Cesarean
106	P0060	25.2	0	0	Former	10	Primary	7.3	6.9	31.3	2.4	5	8	5	4	1	1	Blastocyst	4BB	HRT	Oral estradiol valerate	Micronized progesterone	8.3	39	5.9	yes	19.1	3.3	yes	1.2	0		0	0
108	P0613	30	0	0	Former	4	Secondary	6.9	7.4	42.4	2.4	1	11	8	8	6	2	Cleavage	8A, 7B	HRT	Oral estradiol valerate	Vaginal progesterone gel	11.1	30	5.9	yes	17.1	8.7	yes	44.6	1	0	0	1	40	0	2359	0	0	0	0	Vaginal
110	PX1217	24.9	0	0	Never	6	Secondary	5.4	9.5	33.1	7.2	2	13	10	7	4	1	Blastocyst	3AA	HRT	Oral estradiol valerate	Vaginal progesterone gel	8.7	21	5.9	yes	11.7	5.1	yes	7	0		0	0
112	PX1244	17.2	0	0	Never	8	Primary	7.8	9.7	42.5	1.1	2	7	2	0	0	1	Blastocyst	5AA	HRT	Oral estradiol valerate	Vaginal progesterone gel	9.4	38	6	yes	14.3	9.9	no	7	0		0	0
113	PX1515	42.6	1	0	Never	6	Primary	5.8	5.6	44.2	6.2	2	12	12	7	4	1	Blastocyst	5BA	HRT	Oral estradiol valerate	Vaginal progesterone gel	8.9	21	6	yes	14.2	4.6	yes	11.2	1	0	0	1	42.1	0	3970	0	0	0	0	Vaginal
114	PX1048	26	0	0	Never	8	Primary	5.3	7.1	45.2	6.3	2	12	4	0	0	1	Blastocyst	5BB	HRT	Oral estradiol valerate	Vaginal progesterone gel	11.3	40	6	yes	12.2	11.2	no	25.5	1	0	0	1	39.5	0	3843	0	0	0	0	Vaginal
111	PX1383	15.9	0	0	Never	8	Primary	3.6	6.5	39.6	8.7	2	14	10	7	4	1	Blastocyst	3AB	HRT	Oral estradiol valerate	Vaginal progesterone gel	8.5	25	6	yes	10.4	7.8	yes	5.3	1	0	0	1	39.9	0	3317	0	0	0	0	Vaginal
116	PX1289	22	0	0	Never	8	Primary	9.1	5.7	30.3	0.4	2	3	3	2	1	1	Blastocyst	4BA	HRT	Oral estradiol valerate	Vaginal progesterone gel	9.6	33	6.1	yes	19.3	3.7	yes	13.8	1		0	1	34.4	1
117	P0052	24.3	0	0	Never	10	Secondary	8.3	4.7	48.1	2.6	1	9	9	7	3	2	Blastocyst	4AB, 5BB	HRT	Oral estradiol valerate	Vaginal progesterone gel	7.7	38	6.1	yes	24.3	9.8	no	11.9	0		0	0
115	PX1094	43.6	1	1	Never	9	Secondary	5.9	7.7	36.2	3.6	2	9	1	1	1	1	Blastocyst	3BB	HRT	Oral estradiol valerate	Vaginal progesterone gel	9	29	6.1	yes	19.6	10.6	no	3.3	0		0	0
121	PX1297	33.7	0	0	Never	9	Primary	8.6	6.7	58	1.8	2	8	8	7	4	1	Blastocyst	3AA	HRT	Oral estradiol valerate	Vaginal progesterone gel	8.6	33	6.2	yes	18.3	10.8	no	19	1	0	0	1	41.7	0	3167	0	0	0	0	Vaginal
119	P0288	26	0	0	Never	5	Primary	8.1	7	31	2.5	1	9	4	4	2	1	Blastocyst	3BB	HRT	Oral estradiol valerate	Micronized progesterone	8.6	37	6.2	yes	16.6	6.1	yes	11.1	1	0	0	1	38.3	0	2548	0	0	0	0	Vaginal
120	PX1042	23.6	0	0	Never	8	Primary	6.8	7.6	36.6	3.9	2	14	0	0	0	1	Blastocyst	3BB	HRT	Oral estradiol valerate	Vaginal progesterone gel	6.9	41	6.2	yes	10.2	9.9	no	11.9	1	1	0	1	41.5	0	3067	0	0	0	0	Vaginal
118	PX1305	40.5	0	0	Never	7	Secondary	7.5	9.3	45.3	4	2	13	12	7	4	1	Blastocyst	5BA	HRT	Oral estradiol valerate	Vaginal progesterone gel	10.5	22	6.2	yes	12.1	4.9	yes	5.2	0		0	0
123	P0003	22.5	2	0	Former	2	Primary	7.5	10	28	2.9	2	8	8	8	7	2	Blastocyst	3AA, 4AB	HRT	Oral estradiol valerate	Vaginal progesterone gel	6.9	29	6.3	yes	14.8	7.5	yes	8.8	1	0	0	1	40.9	0	4897	0	0	0	0	Vaginal
122	PX1379	41	0	0	Never	8	Secondary	8.3	8.3	42.7	3.1	2	10	1	0	0	1	Blastocyst	4BA	HRT	Oral estradiol valerate	Vaginal progesterone gel	9.8	26	6.3	yes	20.7	10.9	no	1.9	0		0	0
124	PX1471	24.1	1	1	Never	8	Primary	6.3	9.1	33.7	6.1	2	15	15	7	4	1	Blastocyst	5BB	HRT	Oral estradiol valerate	Vaginal progesterone gel	7.1	29	6.3	yes	14.7	8.7	yes	11.5	1	0	0	1	37.8	0	2624	0	0	0	0	Vaginal
126	PX1434	22.2	0	0	Former	8	Primary	8.3	8.2	46.3	1.2	2	6	1	1	1	1	Blastocyst	4BA	HRT	Oral estradiol valerate	Vaginal progesterone gel	9.9	32	6.4	yes	20.6	5.1	yes	2.9	0		0	0
129	P0171	29.1	0	0	Never	7	Secondary	7	8.9	44.3	1.7	4	10	5	5	2	1	Cleavage	10A	HRT	Oral estradiol valerate	Vaginal progesterone gel	8.3	36	6.4	yes	13.5	7.4	yes	26.4	1	0	0	1	39.3	0	3032	0	0	0	0	Vaginal
125	PX1222	32.2	2	2	Never	8	Primary	6.1	9.8	32.7	3	2	10	5	2	0	1	Blastocyst	5AA	HRT	Oral estradiol valerate	Vaginal progesterone gel	8.2	41	6.4	yes	18.3	10.5	no	2.3	0		0	0
127	PX1143	45	0	0	Never	8	Primary	6.4	8.7	35	4.9	2	11	7	7	4	1	Blastocyst	3BB	HRT	Oral estradiol valerate	Vaginal progesterone gel	11.2	31	6.4	yes	21.6	10	no	9.9	1	0	0	1	38.8	0	3553	0	0	0	0	Vaginal
128	PX1000	23.8	0	0	Never	5	Secondary	5.8	5.8	33.8	7.2	2	15	2	0	0	1	Blastocyst	3aa	HRT	Oral estradiol valerate	Vaginal progesterone gel	7.3	20	6.4	yes	24.7	3.5	yes	10.9	1		0	1	39.6	0					1	Cesarean
131	P0874	19.5	0	0	Never	7	Primary	9	8.3	52.3	1.4	3	10	8	6	2	2	Blastocyst	3BB, 3AA	HRT	Oral estradiol valerate	Micronized progesterone	10.1	38	6.5	yes	10.9	7.1	yes	7.6	0		0	0
130	P0889	26.7	0	0	Never	1	Primary	8.5	5.7	43.5	1.5	2	7	7	7	3	2	Blastocyst	4AB, 4AB	HRT	Estrogen patch	Vaginal progesterone gel	10.9	37	6.5	yes	11.9	5.1	yes	4.5	0		0	0
132	PX1518	45.2	0	0	Never	9	Primary	6.9	3.8	39.4	4.3	2	9	9	7	4	1	Blastocyst	3AB	HRT	Oral estradiol valerate	Vaginal progesterone gel	8.2	34	6.5	yes	22.9	5.4	yes	11.2	0		0	0
133	PX1236	42.6	0	0	Never	8	Primary	9	7.2	45.7	0.9	2	7	7	7	4	1	Blastocyst	4AA	HRT	Oral estradiol valerate	Vaginal progesterone gel	10.9	39	6.6	yes	12.8	7.8	yes	2.3	0		0	0
135	P0637	29.2	4	1	Never	8	Secondary	7.8	5.8	44.1	2.5	2	7	3	1	0	1	Blastocyst	3AA	HRT	Oral estradiol valerate	Vaginal progesterone gel	10.9	40	6.6	yes	12	5.1	yes	6.4	0		0	0
134	P0143	24.5	0	0	Never	3	Primary	7.5	7.5	25.1	2.6	1	8	8	7	2	2	Blastocyst	5AA, 4AB	HRT	Oral estradiol valerate	Vaginal progesterone gel	8.4	36	6.6	yes	21.6	11.4	no	4.5	1		0	1	28.6	1			1			Cesarean
136	PX1239	39.3	3	0	Never	9	Primary	6.8	6.7	33.3	4.9	2	11	5	0	0	1	Blastocyst	4AA	HRT	Oral estradiol valerate	Vaginal progesterone gel	9.3	38	6.6	yes	17.7	7.2	yes	7.1	0		0	0
137	PX1352	18.9	4	1	Never	8	Primary	5	10.9	42.8	6.9	2	15	0	0	0	1	Blastocyst	4BA	HRT	Oral estradiol valerate	Vaginal progesterone gel	8.7	27	6.6	yes	23.9	5.3	yes	7.7	1		0	1	37.4	0	2654					Cesarean
142	P0232	22.2	0	0	Never	6	Primary	8.6	7.3	49.3	0.6	5	7	4	3	2	1	Blastocyst	3AA	HRT	Oral estradiol valerate	Micronized progesterone	8.4	40	6.7	yes	12.8	7.6	yes	10	0		0	0
138	P0429	21.3	0	0	Never	5	Primary	7.5	5.6	35	1	2	5	5	5	4	1	Blastocyst	3BB	HRT	Oral estradiol valerate	Vaginal progesterone gel	9.7	36	6.7	yes	17.5	3.8	yes	5.2	0		0	0
140	P0752	24.3	0	0	Never	5	Primary	7.4	5.2	50.8	1.1	1	5	5	5	3	2	Blastocyst	3AA, 5AA	HRT	Oral estradiol valerate	Vaginal progesterone gel	11.1	37	6.7	yes	21.9	11.6	no	6.3	1	0	0	1	36.8	1	3506	0	0	0	1	Vaginal
143	PX1450	31.9	0	0	Never	8	Primary	7.3	8.3	42.7	1.7	2	8	8	7	4	1	Blastocyst	3BA	HRT	Oral estradiol valerate	Vaginal progesterone gel	10.2	32	6.7	yes	13.4	7.4	yes	10.6	1	0	0	1	39.5	0	3649	0	0	0	0	Vaginal
144	P0588	29.7	0	0	Never	8	Secondary	7.2	4.6	31.1	2.3	4	9	8	8	6	1	Blastocyst	5BB	HRT	Oral estradiol valerate	Vaginal progesterone gel	8.5	33	6.7	yes	13.9	8.2	yes	23.1	1	0	0	1	39.5	0	3493	0	1	0	0	Vaginal
141	PX1326	24.2	0	0	Never	8	Primary	7.3	7	43.9	2.3	2	6	6	6	4	1	Blastocyst	4AA	HRT	Oral estradiol valerate	Vaginal progesterone gel	7.4	25	6.7	yes	20.1	6.2	yes	6.7	0		0	0
139	P0153	28.3	0	0	Never	10	Secondary	6.5	7.2	54.3	2.6	3	12	12	12	12	1	Blastocyst	5AB	HRT	Oral estradiol valerate	Vaginal progesterone gel	5.7	27	6.7	yes	20.1	11.7	no	6.2	1	1	0	1	40	0	3255	0	0	0	0	Vaginal
145	P0437	24.7	0	0	Never	10	Primary	8.1	6.4	30.2	1.3	2	6	5	3	1	1	Blastocyst	4AB, 3AA	HRT	Oral estradiol valerate	Vaginal progesterone gel	8.9	31	6.8	yes	12.9	4.7	yes	3.1	1		1	0
146	P0001	24.1	0	0	Never	5	Secondary	8	7.5	26.3	1.8	5	6	6	6	2	2	Blastocyst	4AB, 3BB	HRT	Oral estradiol valerate	Vaginal progesterone gel	10.9	37	6.8	yes	20	6.9	yes	4.3	0		0	0
147	PX1065	21.2	0	0	Never	8	Secondary	6.4	6.5	45.1	1.8	2	8	8	7	4	1	Blastocyst	5BB	HRT	Oral estradiol valerate	Vaginal progesterone gel	7.3	28	6.8	yes	18.2	8.3	yes	8	0		0	0
148	PX1502	19	0	0	Never	8	Secondary	6.5	6.4	42.9	4.1	2	9	9	7	4	1	Blastocyst	3BA	HRT	Oral estradiol valerate	Vaginal progesterone gel	9.1	29	6.8	yes	12.7	7.7	yes	8.7	1		0	1	38.8	0	3459					Cesarean
149	P0066	22.6	2	0	Never	7	Primary	7.5	9	37.7	2.4	0	7	7	7	2	1	Blastocyst	3AA	HRT	Oral estradiol valerate	Vaginal progesterone gel	9.5	37	6.9	yes	14.2	11	no	4.9	0		0	0
150	P0047	26.4	4	1	Never	8	Secondary	6.7	7.4	32.2	2.8	2	8	4	3	2	2	Blastocyst	4AB, 3AA	HRT	Oral estradiol valerate	Vaginal progesterone gel	11	32	6.9	yes	19.4	6.8	yes	6.9	1	0	0	1	41.4	0	3601	0	0	0	0	Vaginal
151	PX1420	27.6	0	0	Never	8	Primary	5.9	8.6	46	6.3	2	14	3	2	2	1	Blastocyst	5AA	HRT	Oral estradiol valerate	Vaginal progesterone gel	8.3	29	6.9	yes	15.9	6.4	yes	7.1	0		0	0
152	PX1455	28.3	0	0	Never	9	Primary	5.6	9.1	35.9	7.9	2	14	9	7	4	1	Blastocyst	5AB	HRT	Oral estradiol valerate	Vaginal progesterone gel	8.9	37	6.9	yes	13.9	3.7	yes	13.8	1	0	0	1	38.2	0	3849	0	0	0	0	Vaginal
154	P0314	21.8	3	1	Never	10	Secondary	7.4	9.1	29.8	2	2	9	9	9	7	1	Cleavage	8A	HRT	Oral estradiol valerate	Vaginal progesterone gel	6.9	30	7	yes	19.2	11.8	no	10.9	0		0	0
155	PX1497	19.2	0	0	Never	8	Primary	6.2	8	44	4.8	2	12	5	2	2	1	Blastocyst	5AA	HRT	Oral estradiol valerate	Vaginal progesterone gel	10.2	30	7	yes	11.1	7.4	yes	12.7	1	0	0	1	37.8	0	2838	0	0	0	0	Vaginal
153	PX1457	43.8	0	0	Never	8	Primary	4.4	10.3	43.1	6.8	2	14	14	7	4	1	Blastocyst	4BB	HRT	Oral estradiol valerate	Vaginal progesterone gel	8.5	38	7	yes	14.6	5	yes	8.8	0		0	0
157	P0025	18.6	0	0	Never	8	Primary	9	7.2	41.6	1.4	4	9	9	9	9	2	Blastocyst	4AB, 4AB	HRT	Oral estradiol valerate	Vaginal progesterone gel	7.5	29	7.1	yes	20.6	6.7	yes	15.2	1		1	0
156	PX1149	22.5	0	0	Never	4	Primary	5.7	9.6	52.7	4.7	2	15	2	1	1	1	Blastocyst	4BA	HRT	Oral estradiol valerate	Vaginal progesterone gel	7.7	19	7.1	yes	21.9	8.8	yes	2.9	0		0	0
162	P0201	24.5	0	0	Never	6	Primary	8.1	9.1	48.1	0.8	1	6	4	2	0	1	Cleavage	7B, 10A	HRT	Oral estradiol valerate	Vaginal progesterone gel	9.1	40	7.2	yes	21.2	4.1	yes	9.5	0		0	0
159	PX1200	34.5	3	1	Never	8	Primary	7.5	6.8	48	3.1	2	12	1	1	1	1	Blastocyst	4BB	HRT	Oral estradiol valerate	Vaginal progesterone gel	9	30	7.2	yes	10.9	4.1	yes	6.9	1	0	0	1	40.1	0	3463	0	0	0	0	Vaginal
160	PX1357	29	0	0	Never	9	Primary	6.1	8.8	33.1	4.6	2	11	11	7	4	1	Blastocyst	4AA	HRT	Oral estradiol valerate	Vaginal progesterone gel	8.1	27	7.2	yes	14.5	2.7	yes	8.9	1	0	0	1	40.1	0	2635	0	0	0	0	Vaginal
158	PX1445	35.9	0	0	Former	9	Primary	4.8	7.8	50.8	4.7	2	13	13	7	4	1	Blastocyst	3BB	HRT	Oral estradiol valerate	Vaginal progesterone gel	8	40	7.2	yes	24.1	7.7	yes	3.8	0		0	0
163	PX1145	34.7	1	0	Never	9	Secondary	6.7	8.6	32	5.2	2	13	13	7	4	1	Blastocyst	5BB	HRT	Oral estradiol valerate	Vaginal progesterone gel	8.2	26	7.2	yes	16.1	9	yes	10.9	0		0	0
161	PX1524	22	2	0	Never	8	Primary	4	7	44.8	8.1	2	13	13	7	4	1	Blastocyst	5BA	HRT	Oral estradiol valerate	Vaginal progesterone gel	7.4	29	7.2	yes	15.2	9.4	yes	9	0		0	0
164	PX1116	38.6	1	1	Never	4	Secondary	5.9	7.4	53.2	8.3	2	19	19	7	4	1	Blastocyst	5BB	HRT	Oral estradiol valerate	Vaginal progesterone gel	10.9	19	7.2	yes	17	5.2	yes	11	0		0	0
169	PX1055	29.7	0	0	Never	5	Primary	8.2	7.7	47.4	0.9	2	3	0	0	0	1	Blastocyst	5AB	HRT	Oral estradiol valerate	Vaginal progesterone gel	9.6	20	7.3	yes	13.5	4.9	yes	15.1	1	0	0	1	37.2	0	3115	0	0	0	0	Vaginal
166	P0078	24.9	0	0	Never	9	Primary	7.9	10.3	48.6	1.4	5	10	7	6	3	1	Blastocyst	3BB	HRT	Oral estradiol valerate	Micronized progesterone	8	38	7.3	yes	11.2	10.2	no	8.7	0		0	0
165	PX1453	44.5	0	0	Never	4	Secondary	7.2	9.2	45.5	1.7	2	5	5	5	4	1	Blastocyst	5AA	HRT	Oral estradiol valerate	Vaginal progesterone gel	10	19	7.3	yes	18.7	4.4	yes	7.7	1		1	0
167	PX1337	36.6	0	0	Former	8	Primary	6.6	6.5	43.7	2.3	2	10	8	7	4	1	Blastocyst	4AA	HRT	Oral estradiol valerate	Vaginal progesterone gel	9.6	28	7.3	yes	17.8	4.7	yes	10.3	1	0	0	1	39.8	0	3000	0	0	0	0	Vaginal
170	PX1477	15	0	0	Never	3	Primary	7.7	8.8	42.5	4.4	2	11	11	7	4	1	Blastocyst	3AB	HRT	Oral estradiol valerate	Vaginal progesterone gel	10.6	18	7.3	yes	12.5	7.4	yes	16.3	1	0	0	1	38.6	0	2446	0	0	0	0	Vaginal
168	PX1281	17.4	1	0	Never	8	Primary	3.5	5.5	50.8	7.6	2	13	1	1	1	1	Blastocyst	3BB	HRT	Oral estradiol valerate	Vaginal progesterone gel	8.3	34	7.3	yes	16.8	6.6	yes	11.4	0		0	0
173	P0185	23.2	3	0	Never	4	Primary	7.9	5.8	60	0.9	3	12	12	12	12	2	Blastocyst	5BB, 4AB	HRT	Oral estradiol valerate	Vaginal progesterone gel	8	25	7.4	yes	10	8	yes	25	1	0	0	1	41.8	0	3775	0	0	0	0	Vaginal
172	PX1487	29.4	0	0	Never	8	Primary	6.8	9.4	32.9	4.7	2	9	9	7	4	1	Blastocyst	4AA	HRT	Oral estradiol valerate	Vaginal progesterone gel	8.5	35	7.4	yes	21.6	8.1	yes	19.6	1	0	0	1	38.2	0	2637	0	0	0	0	Vaginal
171	PX1402	23.9	0	0	Never	8	Primary	5.6	9.9	50.6	7.4	2	14	8	7	4	1	Blastocyst	4AA	HRT	Oral estradiol valerate	Vaginal progesterone gel	9.1	28	7.4	yes	13.2	3.3	yes	11.9	1	0	0	1	39.3	0	3343	0	0	0	0	Vaginal
174	P0073	23.4	1	0	Never	9	Primary	7.3	9.4	26.5	3	3	10	10	10	6	1	Blastocyst	5AA	HRT	Oral estradiol valerate	Micronized progesterone	13	26	7.5	yes	16.6	29.1	yes	2.1	0		0	0
176	PX1386	35.2	0	0	Never	5	Primary	6.8	5.2	32	3.4	2	9	1	0	0	1	Blastocyst	4BA	HRT	Oral estradiol valerate	Vaginal progesterone gel	9.2	20	7.5	yes	20.5	7.7	yes	19.7	1	0	0	1	37.2	0	3640	0	0	0	0	Vaginal
175	PX1233	30.4	0	0	Never	8	Primary	4.2	6.2	45.8	8.9	2	15	15	7	4	1	Blastocyst	4BB	HRT	Oral estradiol valerate	Vaginal progesterone gel	8.4	28	7.5	yes	16	2.9	yes	2.3	0		0	0
177	PX1198	33	0	0	Never	8	Secondary	7.1	9.7	41.2	1.5	2	8	8	7	4	1	Blastocyst	4BB	HRT	Oral estradiol valerate	Vaginal progesterone gel	9.4	30	7.6	yes	11.4	3.7	yes	2.2	0		0	0
178	PX1083	17.8	0	0	Never	8	Primary	4.3	2.3	36.4	9.3	2	16	0	0	0	1	Blastocyst	5AB	HRT	Oral estradiol valerate	Vaginal progesterone gel	8.3	30	7.6	yes	20.1	7.5	yes	10.2	0		0	0
179	P0484	18.5	1	0	Never	1	Primary	7.8	11.4	38.6	1.2	4	10	10	10	10	1	Blastocyst	5BB	HRT	Oral estradiol valerate	Vaginal progesterone gel	9.5	29	7.7	yes	15	20.6	yes	5.4	0		0	0
181	PX1164	43.5	1	1	Never	9	Primary	6.9	6.7	40.2	4.2	2	11	9	7	4	1	Blastocyst	5BA	HRT	Oral estradiol valerate	Vaginal progesterone gel	7	31	7.7	yes	24.9	11.3	no	7.6	1	1	0	1	39.1	0	2627	0	0	0	0	Vaginal
180	PX1309	30.1	0	0	Never	6	Primary	4.7	9.1	33.9	7.2	2	14	1	1	0	1	Blastocyst	4AA	HRT	Oral estradiol valerate	Vaginal progesterone gel	7.7	21	7.7	yes	20.5	4.6	yes	6.1	0		0	0
182	PX1429	31.6	0	0	Never	8	Primary	3.2	8.6	31	8.4	2	15	10	7	4	1	Blastocyst	4AA	HRT	Oral estradiol valerate	Vaginal progesterone gel	9.1	41	7.7	yes	18.6	7.6	yes	27.2	1	0	0	1	38.7	0	2750	0	0	0	0	Vaginal
184	P0068	25.5	0	0	Never	8	Secondary	7.3	7.8	41.6	0.9	2	7	7	7	4	2	Blastocyst	3AA, 3AA	HRT	Oral estradiol valerate	Vaginal progesterone gel	9.5	36	7.8	yes	19.9	11.2	no	2.3	0		0	0
186	P0098	22.7	0	0	Never	9	Primary	7	6.9	41.7	0.9	5	7	6	3	1	1	Blastocyst	3BB	HRT	Oral estradiol valerate	Micronized progesterone	7.4	39	7.8	yes	18.3	5.5	yes	10.4	1	0	0	1	36.9	1	3084	0	0	0	0	Vaginal
187	PX1526	24.5	0	0	Never	8	Primary	8.4	8.9	42.5	2.3	2	8	8	7	4	1	Blastocyst	3AB	HRT	Oral estradiol valerate	Vaginal progesterone gel	8.2	35	7.8	yes	10.8	10.7	no	20	1	0	0	1	39.5	0	3576	0	0	0	0	Vaginal
183	PX1176	37.3	0	0	Never	8	Secondary	5.6	9.6	47.4	7	2	15	0	0	0	1	Blastocyst	5BB	HRT	Oral estradiol valerate	Vaginal progesterone gel	9.1	27	7.8	yes	18.2	10	no	2	0		0	0
185	PX1076	39.3	0	0	Never	8	Primary	3.2	4.5	39.3	8.9	2	15	10	7	4	1	Blastocyst	5AA	HRT	Oral estradiol valerate	Vaginal progesterone gel	9.4	28	7.8	yes	22.3	4.9	yes	7.5	0		0	0
188	PX1168	16.3	0	0	Never	9	Primary	6.8	8.4	44.1	3.3	2	11	6	6	4	1	Blastocyst	4AA	HRT	Oral estradiol valerate	Vaginal progesterone gel	8.6	29	7.9	yes	10.9	3.5	yes	1.4	0		0	0
189	P0744	26.4	4	1	Never	8	Primary	7.1	9.9	40	2.8	5	14	14	14	14	1	Blastocyst	3BA	HRT	Oral estradiol valerate	Micronized progesterone	7.9	28	8	yes	15.6	10.9	no	3.7	1		0	0
191	PX1417	28.6	0	0	Never	7	Primary	5.5	6.5	36.2	5.3	2	10	10	7	4	1	Blastocyst	4AA	HRT	Oral estradiol valerate	Vaginal progesterone gel	8.3	22	8	yes	15.3	7.8	yes	7.9	1	0	0	1	39.9	0	3208	0	0	0	0	Vaginal
190	PX1056	24.8	0	0	Never	8	Primary	4.1	4.8	34.5	7	2	12	0	0	0	1	Blastocyst	5AA	HRT	Oral estradiol valerate	Vaginal progesterone gel	8.3	36	8	yes	11.1	6.5	yes	6.7	0		0	0
193	P0159	22.9	1	1	Never	9	Primary	8.2	8.8	59.6	3	1	10	10	10	4	2	Blastocyst	4AB, 5AA	HRT	Oral estradiol valerate	Vaginal progesterone gel	8.2	32	8.1	yes	11.2	8	yes	9.8	0		0	0
192	PX1080	43.8	0	0	Never	8	Primary	3.9	8.3	30.6	7.8	2	17	2	1	0	1	Blastocyst	5AA	HRT	Oral estradiol valerate	Vaginal progesterone gel	10.3	29	8.1	yes	20.8	7.7	yes	3.6	0		0	0
194	PX1011	30.1	0	0	Never	8	Primary	5.4	8.7	51.1	8	2	13	13	7	4	1	Blastocyst	3BA	HRT	Oral estradiol valerate	Vaginal progesterone gel	8.6	29	8.1	yes	14	10.9	no	10	1		0	0
197	P0748	26.2	0	0	Never	5	Secondary	7	7	42.2	1	2	7	3	3	1	1	Cleavage	10A	HRT	Oral estradiol valerate	Micronized progesterone	9.5	37	8.2	yes	24.4	10.9	no	11.7	0		0	0
198	P0569	20.4	0	0	Never	7	Secondary	7.5	5.8	42	2.7	0	10	10	10	5	2	Blastocyst	3BB, 4AB	HRT	Oral estradiol valerate	Micronized progesterone	8.1	30	8.2	yes	23.1	6.2	yes	18.5	1	1	0	1	39.7	0	3444	0	0	0	0	Vaginal
196	P0118	19.2	1	1	Never	10	Primary	8.5	9.2	37.9	2.9	2	9	9	9	6	1	Blastocyst	5BB	HRT	Oral estradiol valerate	Vaginal progesterone gel	8.4	28	8.2	yes	17.1	9	yes	8.9	0		0	0
195	PX1250	24.4	0	0	Never	8	Primary	4.3	6.6	28.1	8.7	2	16	14	7	4	1	Blastocyst	3AA	HRT	Oral estradiol valerate	Vaginal progesterone gel	10.7	23	8.2	yes	13.5	4.5	yes	5.7	0		0	0
199	P0244	27	1	1	Never	8	Secondary	8	7.6	38.5	0.7	3	7	7	7	7	1	Cleavage	7B	HRT	Oral estradiol valerate	Micronized progesterone	8.7	28	8.3	yes	15.7	3.8	yes	6.7	1	0	0	1	38.9	0	4148	0	0	0	0	Vaginal
200	P0678	30.8	1	1	Never	7	Primary	6.9	5.7	40.3	1.9	1	9	9	9	4	1	Blastocyst	3AA	HRT	Oral estradiol valerate	Micronized progesterone	11.7	31	8.3	yes	13.1	9.6	yes	11.9	1		1	0
201	PX1377	22.9	0	0	Never	8	Secondary	5.5	11.9	25.9	4.2	2	11	4	2	2	1	Blastocyst	3BA	HRT	Oral estradiol valerate	Vaginal progesterone gel	9.4	26	8.3	yes	18.5	10.8	no	18.9	1	0	0	1	40	0	3460	0	0	0	0	Vaginal
202	P0044	24.8	0	0	Never	7	Secondary	5.7	4.7	35.5	2	0	9	7	6	4	1	Blastocyst	5AA	HRT	Oral estradiol valerate	Vaginal progesterone gel	6.6	36	8.4	yes	16.1	10.9	no	2.1	0		0	0
205	P0504	28	0	0	Never	8	Secondary	7.7	7.2	35	2.8	2	7	7	7	3	2	Blastocyst	5BB, 4AB	HRT	Oral estradiol valerate	Vaginal progesterone gel	10.4	37	8.4	yes	20.3	3.3	yes	11.1	1	0	0	1	42.1	0	3234	0	0	0	0	Vaginal
204	P0651	21.4	3	0	Never	2	Primary	7.4	5.8	32.1	3.1	2	10	4	3	2	1	Blastocyst	3BB	HRT	Oral estradiol valerate	Micronized progesterone	7.2	41	8.4	yes	16.1	8	yes	10.8	1	0	0	1	40.6	0	2977	0	0	0	0	Vaginal
203	PX1208	23.3	0	0	Never	8	Primary	3.7	8.3	42.2	8	2	18	4	3	1	1	Blastocyst	5BB	HRT	Oral estradiol valerate	Vaginal progesterone gel	8.3	26	8.4	yes	20	11.2	yes	3.8	0		0	0
207	P0150	29.4	0	0	Never	10	Primary	7	7.8	37.5	2	1	7	4	3	1	1	Blastocyst	3BB	HRT	Oral estradiol valerate	Vaginal progesterone gel	10.1	41	8.5	yes	11.3	4.6	yes	6.4	0		0	0
206	PX1499	15.7	0	0	Never	8	Primary	7.4	10.7	36.7	4.5	2	13	0	0	0	1	Blastocyst	5BA	HRT	Oral estradiol valerate	Vaginal progesterone gel	10.9	33	8.5	yes	24.2	3.6	yes	3.1	0		0	0
208	PX1418	34.6	0	0	Never	9	Primary	6	8.6	39.6	4.7	2	10	10	7	4	1	Blastocyst	5AB	HRT	Oral estradiol valerate	Vaginal progesterone gel	8.2	28	8.5	yes	14.4	6.1	yes	7.8	0		0	0
209	PX1058	40.7	0	0	Current	8	Primary	4.8	9.7	25.5	8.3	2	17	6	0	0	1	Blastocyst	5AA	HRT	Oral estradiol valerate	Vaginal progesterone gel	8.6	30	8.5	yes	10.3	7.3	yes	8.5	0		0	0
211	P0250	23.4	1	0	Current	7	Primary	7.2	7	41.5	1.9	2	9	6	3	2	1	Blastocyst	3AA	HRT	Oral estradiol valerate	Vaginal progesterone gel	8.7	36	8.6	yes	23.7	4.5	yes	4.6	0		0	0
210	P0589	29.2	0	0	Former	9	Secondary	7.7	6.5	47.5	2.3	2	9	4	2	1	1	Blastocyst	4AB, 4AB	HRT	Oral estradiol valerate	Vaginal progesterone gel	8.2	40	8.6	yes	20.4	4.5	yes	3.7	1		1	0
212	P0178	23.3	0	0	Never	9	Secondary	6.7	10	26.5	2.5	2	8	8	8	8	1	Blastocyst	3AA	HRT	Oral estradiol valerate	Vaginal progesterone gel	7.5	30	8.6	yes	10.6	5.4	yes	9.1	1	0	0	1	36.7	1	3290	0	0	0	0	Vaginal
216	P0173	29.5	0	0	Never	7	Primary	6.7	6.7	42.4	2.4	4	8	8	8	4	2	Blastocyst	5AA, 3AA	HRT	Oral estradiol valerate	Vaginal progesterone gel	9.1	32	8.7	yes	10.1	7.8	yes	9.8	0		0	0
215	P0371	30.7	0	0	Never	6	Secondary	7.2	9.5	35.9	2.5	5	8	8	7	4	1	Blastocyst	5BB	HRT	Oral estradiol valerate	Vaginal progesterone gel	7.9	32	8.7	yes	19.8	5.1	yes	9	1	0	0	1	37.3	0	3636	0	0	0	0	Vaginal
213	P0594	24.3	0	0	Never	5	Primary	7.1	4.1	44.6	2.8	4	8	8	7	3	2	Blastocyst	5BB, 5AA	HRT	Oral estradiol valerate	Vaginal progesterone gel	9.4	37	8.7	yes	14.7	7	yes	5.4	0		0	0
217	PX1419	25.3	0	0	Never	8	Primary	7.4	6.1	40	4.5	2	9	7	7	4	1	Blastocyst	3BA	HRT	Oral estradiol valerate	Vaginal progesterone gel	9.8	34	8.7	yes	21.8	3.4	yes	26.5	1	0	0	1	38.2	0	3744	0	0	0	0	Vaginal
214	PX1440	38.8	0	0	Never	8	Primary	5.2	3.1	44.1	5.7	2	12	12	7	4	1	Blastocyst	3AA	HRT	Oral estradiol valerate	Vaginal progesterone gel	9.1	28	8.7	yes	21.1	5.4	yes	7.5	0		0	0
218	P0031	23.7	0	0	Never	10	Secondary	7.4	9.8	44.9	2.5	4	9	9	8	3	1	Blastocyst	3AA	HRT	Oral estradiol valerate	Vaginal progesterone gel	8.6	38	8.8	yes	17	17.3	yes	4.1	0		0	0
221	P0164	25.1	1	1	Never	9	Primary	6.9	4.8	47.7	3.3	5	10	6	4	3	1	Blastocyst	5BB	HRT	Oral estradiol valerate	Vaginal progesterone gel	10.1	38	8.8	yes	20.1	9.2	yes	14	1	0	0	1	39.3	0	3536	0	0	0	0	Vaginal
220	PX1299	35.6	0	0	Never	3	Secondary	5.5	5.4	29.6	4.1	2	9	9	7	4	1	Blastocyst	3BA	HRT	Oral estradiol valerate	Vaginal progesterone gel	10.7	18	8.8	yes	15.1	8.7	yes	10.5	0		0	0
219	PX1122	19.4	0	0	Never	8	Primary	3.8	6.6	43.1	8.4	2	14	6	0	0	1	Blastocyst	4BA	HRT	Oral estradiol valerate	Vaginal progesterone gel	9.1	40	8.8	yes	20.8	10.3	no	9.4	1		0	0
222	P0779	22.2	1	0	Never	4	Primary	6.8	8.1	38.8	3.1	0	9	9	6	4	2	Blastocyst	3BB, 3BB	HRT	Oral estradiol valerate	Micronized progesterone	9.9	31	8.9	yes	14.8	8	yes	4.7	0		0	0
228	P0546	29.3	0	0	Never	2	Primary	7.2	5.2	35.8	0.6	4	8	6	4	3	2	Blastocyst	3AA, 5AA	HRT	Oral estradiol valerate	Vaginal progesterone gel	9.4	38	9	yes	12.3	9.4	yes	12.2	1	0	0	1	40.5	0	3550	0	0	0	0	Vaginal
224	PX1271	19.9	2	0	Never	3	Primary	8.5	6.2	41.6	1.4	2	7	7	7	4	1	Blastocyst	3AB	HRT	Oral estradiol valerate	Vaginal progesterone gel	9	18	9	yes	13.4	4.1	yes	8.5	1	0	0	1	40.1	0	3423	0	0	0	0	Vaginal
223	PX1106	26.1	0	0	Never	9	Primary	7	6.7	27.6	2.4	2	11	11	7	4	1	Blastocyst	5AB	HRT	Oral estradiol valerate	Vaginal progesterone gel	6	32	9	yes	24.7	10.8	no	3.8	0		0	0
225	P0220	28.4	0	0	Never	7	Primary	7.3	8.5	29.3	2.5	4	8	6	5	2	2	Blastocyst	3BB, 5AA	HRT	Oral estradiol valerate	Micronized progesterone	12.5	38	9	yes	19.9	7.5	yes	9.1	0		0	0
227	PX1039	29.6	0	0	Never	8	Primary	7.1	8.7	36.9	3.5	2	12	12	7	4	1	Blastocyst	3BA	HRT	Oral estradiol valerate	Vaginal progesterone gel	10.7	38	9	yes	10.2	7	yes	10.9	0		0	0
229	PX1212	34	0	0	Never	8	Primary	6.2	7.4	37.9	3.6	2	10	1	1	1	1	Blastocyst	4BB	HRT	Oral estradiol valerate	Vaginal progesterone gel	9.4	29	9	yes	13.9	11.4	no	27.3	1	0	0	1	39.1	0	2865	0	0	0	0	Vaginal
226	PX1468	16.8	1	1	Never	8	Primary	6.6	6.8	33.2	5.5	2	11	11	7	4	1	Blastocyst	3BB	HRT	Oral estradiol valerate	Vaginal progesterone gel	8.5	23	9	yes	19.9	11.7	no	10.1	0		0	0
235	PX1286	20.4	0	0	Never	8	Primary	7	9.7	40.2	0.1	2	6	6	5	4	1	Blastocyst	5BB	HRT	Oral estradiol valerate	Vaginal progesterone gel	8.4	23	9.1	no	12.4	8	yes	10.6	1		1	0
234	PX1412	19	0	0	Never	8	Primary	7.4	4.9	29.7	0.3	2	7	7	7	4	1	Blastocyst	4BA	HRT	Oral estradiol valerate	Vaginal progesterone gel	8.3	27	9.1	no	16.1	3.6	yes	10.5	0		0	0
238	P0436	23.5	2	0	Never	10	Primary	8.6	3.1	37.3	1.2	3	8	8	8	8	2	Cleavage	10A, 8A	HRT	Oral estradiol valerate	Vaginal progesterone gel	9.5	28	9.1	no	19.9	6.2	yes	25.3	1		1	0
239	P0065	22.8	0	0	Never	7	Primary	6.7	6.9	50	1.7	3	7	4	3	2	1	Cleavage	10A	HRT	Estrogen patch	Micronized progesterone	8.7	40	9.1	no	10.6	2.6	yes	28.1	0		0	0
232	P0083	26.1	2	1	Never	10	Primary	7.6	8.2	37.5	2.3	4	10	10	10	7	1	Blastocyst	5AA	HRT	Oral estradiol valerate	Micronized progesterone	6.7	26	9.1	yes	20.2	9.7	no	5.1	0		0	0
236	PX1320	21.3	0	0	Never	8	Primary	7.2	8.1	30.7	2.5	2	8	0	0	0	1	Blastocyst	3AA	HRT	Oral estradiol valerate	Vaginal progesterone gel	10.1	29	9.1	yes	20.3	6.4	yes	10.8	1	0	0	1	40.8	0	2675	0	0	0	0	Vaginal
233	P0643	21.6	4	0	Never	7	Primary	6.2	10.1	38.4	2.6	3	9	9	9	4	1	Cleavage	9B	HRT	Oral estradiol valerate	Micronized progesterone	9	32	9.1	no	15.2	3.1	yes	6.7	0		0	0
237	PX1410	42.6	0	0	Never	8	Secondary	8.3	6.2	48.1	2.8	2	10	10	7	4	1	Blastocyst	4BA	HRT	Oral estradiol valerate	Vaginal progesterone gel	7.8	24	9.1	yes	11.8	10.5	no	11.4	1	0	0	1	38.2	0	3826	0	0	0	0	Vaginal
230	P0217	30	0	0	Never	7	Secondary	5.5	4.2	33.8	2.9	3	11	11	11	11	1	Cleavage	7B	HRT	Oral estradiol valerate	Vaginal progesterone gel	9	27	9.1	no	21.2	2.5	yes	4.2	0		0	0
231	PX1203	30.2	0	0	Former	8	Primary	5.4	8.2	29.7	6.9	2	13	3	3	3	1	Blastocyst	4BB	HRT	Oral estradiol valerate	Vaginal progesterone gel	9.2	41	9.1	no	17.2	2.7	yes	4.4	0		0	0
246	PX1111	28.1	0	0	Never	8	Primary	8.4	5.9	43.1	0.5	2	6	6	6	4	1	Blastocyst	5BA	HRT	Oral estradiol valerate	Vaginal progesterone gel	8.7	35	9.2	no	17.7	11.2	no	15.3	0		0	0
240	P0888	28.3	1	1	Never	6	Primary	7.6	6.9	37.7	0.8	2	7	7	6	3	2	Blastocyst	5AA, 3BB	HRT	Oral estradiol valerate	Micronized progesterone	10.8	37	9.2	yes	17.9	11.5	no	4.1	0		0	0
241	P0565	28.3	0	0	Never	10	Primary	8.4	7.4	51	1.2	1	4	4	4	2	2	Cleavage	10A, 8A	HRT	Oral estradiol valerate	Micronized progesterone	8.3	36	9.2	yes	23.5	6.8	yes	5.3	0		0	0
247	P0154	23	0	0	Former	8	Primary	8.4	8.1	30.4	1.6	0	9	3	2	0	1	Blastocyst	4AB, 5BB	HRT	Oral estradiol valerate	Vaginal progesterone gel	7.9	41	9.2	no	20.7	7	yes	26.7	0		0	0
243	P0536	23.5	0	0	Never	10	Secondary	7.6	9.5	36.4	1.8	2	8	8	6	4	1	Blastocyst	5AA	HRT	Oral estradiol valerate	Micronized progesterone	10.9	35	9.2	yes	21	10.9	yes	7.2	1	0	0	1	39.8	0	3251	0	0	0	0	Vaginal
245	P0413	26.3	0	0	Never	5	Secondary	6	7	39.5	2.6	3	10	10	10	5	2	Blastocyst	4AB, 3AA	HRT	Oral estradiol valerate	Vaginal progesterone gel	8	31	9.2	no	16.7	11.1	no	9.4	1	0	0	1	38	0	3270	0	0	0	0	Vaginal
244	PX1023	18	0	0	Never	8	Primary	7.2	6.8	39.7	3	2	9	9	7	4	1	Blastocyst	5BB	HRT	Oral estradiol valerate	Vaginal progesterone gel	9.2	30	9.2	no	18.5	3.6	yes	8.2	0		0	0
242	PX1210	28.7	0	0	Never	9	Secondary	4.8	10.5	40.2	7.8	2	15	0	0	0	1	Blastocyst	3AB	HRT	Oral estradiol valerate	Vaginal progesterone gel	9.9	26	9.2	yes	19.3	11.3	no	5.3	0		0	0
249	P0105	20.2	0	0	Never	7	Secondary	7.6	8.6	39.5	0.4	1	8	6	5	4	1	Blastocyst	3AA	HRT	Oral estradiol valerate	Micronized progesterone	8.5	37	9.3	no	10.4	5.6	yes	5	0		0	0
254	P0121	25.6	0	0	Never	10	Secondary	8.1	9.5	49.1	0.7	0	7	7	6	4	2	Blastocyst	5AA, 4AB	HRT	Oral estradiol valerate	Micronized progesterone	7.9	38	9.3	yes	16	9.8	yes	15.7	1	0	0	1	39.9	0	2627	0	0	0	0	Vaginal
255	P0713	30.9	0	0	Never	1	Primary	8	6.9	45.1	2.6	3	12	12	10	5	2	Blastocyst	3BB, 5AA	HRT	Oral estradiol valerate	Vaginal progesterone gel	6.7	30	9.3	yes	23.6	5.9	yes	19.5	1	0	0	1	39	0	3952	0	0	0	0	Vaginal
256	P0195	24.4	0	0	Current	5	Primary	6.7	2	44.4	2.8	0	11	10	6	4	1	Blastocyst	3AA	HRT	Oral estradiol valerate	Micronized progesterone	9.2	30	9.3	no	15.7	10.7	no	25.9	0		0	0
248	P0123	25.2	1	1	Never	10	Secondary	5.9	9.5	43.2	3.6	5	13	13	10	7	2	Blastocyst	3AA, 3AA	HRT	Oral estradiol valerate	Micronized progesterone	10.3	32	9.3	yes	20.9	11.6	no	2.2	0		0	0
252	PX1279	29.4	1	1	Never	5	Secondary	6.6	7.1	34.3	4.2	2	14	0	0	0	1	Blastocyst	5AA	HRT	Oral estradiol valerate	Vaginal progesterone gel	10.3	20	9.3	yes	10.2	11.6	no	10.9	0		0	0
250	PX1254	41.1	0	0	Never	8	Primary	6.3	11	48.6	5.7	2	12	0	0	0	1	Blastocyst	5BB	HRT	Oral estradiol valerate	Vaginal progesterone gel	7.8	39	9.3	yes	13.6	10.4	no	7.8	1	0	0	1	38.1	0	3188	0	0	0	0	Vaginal
251	PX1388	40.6	0	0	Former	8	Primary	5.4	9.4	32.7	6.5	2	12	12	7	4	1	Blastocyst	3AA	HRT	Oral estradiol valerate	Vaginal progesterone gel	7.4	27	9.3	no	14.9	8.2	no	8.8	1	0	0	1	40.8	0	3633	0	0	0	0	Vaginal
253	PX1301	16.7	0	0	Never	8	Primary	3.9	4.6	45	8.5	2	16	11	7	4	1	Blastocyst	4BA	HRT	Oral estradiol valerate	Vaginal progesterone gel	8.7	29	9.3	no	12.7	10.4	no	12.4	1	0	0	1	38.1	0	3531	0	0	0	0	Vaginal
257	P0089	25.8	0	0	Never	10	Secondary	8.3	4.6	38.6	1.2	4	6	3	2	1	1	Blastocyst	5BB	HRT	Vaginal estradiol	Micronized progesterone	7.8	41	9.4	yes	10.9	8.5	yes	7.3	0		0	0
260	P0345	29.1	0	0	Never	8	Primary	8.1	6.2	36.5	1.3	0	6	6	6	6	2	Blastocyst	3AA, 4AB	HRT	Oral estradiol valerate	Vaginal progesterone gel	6.9	37	9.4	yes	16.1	4.8	yes	11.8	1	0	0	1	38.5	0	4046	0	0	0	0	Vaginal
258	P0062	24.6	0	0	Never	8	Primary	7.7	5.3	47.3	2	5	9	9	9	6	1	Blastocyst	5AA	HRT	Oral estradiol valerate	Vaginal progesterone gel	7.8	30	9.4	yes	21.6	8.5	yes	10.1	1	0	0	1	42.7	0	3469	0	0	0	0	Vaginal
263	PX1189	20.5	0	0	Never	8	Primary	8.4	4.8	47.9	2	2	8	4	4	4	1	Blastocyst	4BB	HRT	Oral estradiol valerate	Vaginal progesterone gel	9.6	27	9.4	no	15.8	3	yes	27.3	1	0	0	1	39.9	0	3075	0	0	0	0	Vaginal
261	P0735	26	2	0	Never	4	Primary	7.5	10	30.3	2.2	4	7	7	5	4	1	Blastocyst	5BB	HRT	Oral estradiol valerate	Vaginal progesterone gel	8.3	30	9.4	no	11.1	11.6	no	13.2	1	1	0	1	34.7	1	3095	0	0	0	0	Vaginal
259	PX1118	26.5	0	0	Never	9	Secondary	5.3	7.5	40.8	6.1	2	15	15	7	4	1	Blastocyst	4BA	HRT	Oral estradiol valerate	Vaginal progesterone gel	9.6	26	9.4	yes	19.9	11.9	no	11	0		0	0
262	PX1226	34.6	0	0	Never	8	Primary	4.3	8.8	34.2	9.1	2	16	12	7	4	1	Blastocyst	4BA	HRT	Oral estradiol valerate	Vaginal progesterone gel	8.7	26	9.4	no	20.5	11.3	no	23.6	1	0	0	1	40.6	0	3186	0	0	0	0	Vaginal
267	P0281	26.3	0	0	Never	9	Secondary	8	7.9	38.1	1.2	0	8	8	8	8	1	Blastocyst	4BA	HRT	Oral estradiol valerate	Vaginal progesterone gel	5.7	29	9.5	no	11.3	7.4	yes	19.1	0		0	0
266	P0638	23.2	0	0	Current	6	Primary	6.8	4.5	35.5	1.4	5	5	5	5	5	2	Blastocyst	4AB, 5AA	HRT	Oral estradiol valerate	Micronized progesterone	8.6	31	9.5	no	21.3	9.1	yes	14.2	1	0	0	1	40.6	0	2867	0	0	0	0	Vaginal
268	P0094	26.9	1	0	Never	8	Primary	6.8	9.1	51.9	2.4	5	7	7	7	4	1	Blastocyst	5BB	HRT	Oral estradiol valerate	Vaginal progesterone gel	7.9	30	9.5	yes	18.1	8.1	yes	24.6	1		0	1	39	0						Cesarean
264	P0097	25.1	0	0	Never	8	Primary	6.6	5.5	40.2	2.9	0	11	3	1	0	1	Blastocyst	4AB, 3BB	HRT	Oral estradiol valerate	Vaginal progesterone gel	5.1	41	9.5	yes	20	10.7	no	7.5	1	0	0	1	37.8	0	3799	0	0	0	0	Vaginal
265	PX1009	26.8	0	0	Never	6	Primary	6.7	6.7	49.9	3.7	2	9	0	0	0	1	Blastocyst	4AA	HRT	Oral estradiol valerate	Vaginal progesterone gel	9.1	21	9.5	no	13.1	4.2	yes	10.7	0		0	0
272	P0048	26.2	0	0	Never	8	Primary	7.6	10.3	49.1	1.8	3	9	9	9	9	2	Cleavage	9B, 9B	HRT	Oral estradiol valerate	Micronized progesterone	8.6	31	9.6	no	17.1	9.9	no	11.8	1	0	0	1	38.9	0	3793	0	0	0	0	Vaginal
271	P0487	26.5	0	0	Never	11	Secondary	6.2	9.7	51.1	2	3	8	8	8	4	2	Blastocyst	5AA, 4AB	HRT	Oral estradiol valerate	Vaginal progesterone gel	9.5	32	9.6	yes	10.9	10.5	no	11	0		0	0
274	P0183	23.9	0	0	Never	9	Primary	6.9	8	51	2.2	1	9	9	9	6	2	Blastocyst	3AA, 4AB	HRT	Oral estradiol valerate	Vaginal progesterone gel	8.7	27	9.6	yes	10.1	11	no	25.2	1	1	0	1	38.9	0	2773	0	0	0	0	Vaginal
270	PX1153	42.3	0	0	Former	8	Primary	7.1	3.5	36.7	2.3	2	8	8	7	4	1	Blastocyst	4BB	HRT	Oral estradiol valerate	Vaginal progesterone gel	8.7	27	9.6	no	17	7.4	yes	10.7	1	0	0	1	41.5	0	3376	0	0	0	0	Vaginal
273	P0077	23.5	0	0	Never	9	Secondary	7.1	7.5	47.4	2.6	5	10	10	6	3	2	Blastocyst	4AB, 4AB	HRT	Oral estradiol valerate	Micronized progesterone	5.7	37	9.6	yes	20.3	8	yes	14.3	1	1	0	1	37.8	0	2996	0	0	0	0	Vaginal
269	PX1448	38.6	0	0	Never	8	Primary	6.3	7.9	40.2	3.4	2	10	10	7	4	1	Blastocyst	4AA	HRT	Oral estradiol valerate	Vaginal progesterone gel	9.6	35	9.6	no	10	9.9	no	10.5	0		0	0
275	PX1365	39.7	0	0	Never	8	Primary	5.5	7.8	40	5.2	2	13	13	7	4	1	Blastocyst	4BB	HRT	Oral estradiol valerate	Vaginal progesterone gel	7.8	35	9.6	no	12.7	10.1	no	26.8	0		0	0
276	P0080	24.8	1	1	Never	9	Primary	6.7	10.2	36.5	2.3	2	11	11	11	11	1	Blastocyst	5AA	HRT	Oral estradiol valerate	Micronized progesterone	10.6	25	9.7	no	12.4	8.2	yes	6.5	0		0	0
279	P0223	29.7	3	0	Never	8	Secondary	6.9	7.3	47.1	3.5	4	11	8	5	3	1	Blastocyst	5BB	HRT	Oral estradiol valerate	Micronized progesterone	11.1	37	9.7	no	10.5	9.8	no	14.4	0		0	0
281	PX1263	24.3	0	0	Never	8	Primary	7.5	4.1	45.8	4	2	12	7	7	4	1	Blastocyst	3AA	HRT	Oral estradiol valerate	Vaginal progesterone gel	10.1	29	9.7	no	15.2	6.4	yes	25.1	1	0	0	1	36.8	1	3415	0	0	0	0	Vaginal
277	PX1050	27.4	0	0	Never	8	Primary	5.6	7.5	34.7	4.2	2	13	9	7	4	1	Blastocyst	5AA	HRT	Oral estradiol valerate	Vaginal progesterone gel	8.3	29	9.7	no	12	10.8	no	6.9	0		0	0
278	PX1090	37.9	0	0	Never	8	Primary	4.9	7.2	44.7	6.9	2	12	11	7	4	1	Blastocyst	3BA	HRT	Oral estradiol valerate	Vaginal progesterone gel	6.8	32	9.7	no	17	9.8	no	9.1	1	0	0	1	39.2	0	2814	0	0	0	0	Vaginal
280	PX1486	22.3	0	0	Never	8	Primary	3.6	9.9	30.8	7.5	2	13	4	3	1	1	Blastocyst	4BB	HRT	Oral estradiol valerate	Vaginal progesterone gel	8.7	29	9.7	no	11.7	26.7	yes	18.7	1		1	0
286	PX1151	38.3	0	0	Never	8	Primary	8.6	5.5	44.6	0.7	2	9	9	7	4	1	Blastocyst	5BB	HRT	Oral estradiol valerate	Vaginal progesterone gel	8.6	27	9.8	no	13.3	11.6	yes	25.1	1		1	0
283	P0568	21.4	0	0	Never	7	Secondary	7.4	8.7	42.4	2.2	2	7	7	4	1	1	Blastocyst	5AA	HRT	Oral estradiol valerate	Vaginal progesterone gel	9.6	30	9.8	no	21.4	3.9	yes	9.5	1	0	0	1	41.6	0	3777	0	0	0	0	Vaginal
284	P0895	25.5	0	0	Never	5	Secondary	8.3	9.9	39.7	2.9	5	10	5	4	2	2	Cleavage	10A, 9B	HRT	Oral estradiol valerate	Micronized progesterone	10.6	39	9.8	no	22.8	8.4	yes	11.4	1		1	0
285	PX1243	18.5	0	0	Never	8	Primary	5.9	6.8	42.2	8.2	2	16	8	7	4	1	Blastocyst	4BA	HRT	Oral estradiol valerate	Vaginal progesterone gel	9.9	39	9.8	no	17.5	8.4	yes	22	1	0	0	1	36	1	3596	0	0	0	0	Vaginal
287	PX1378	33.7	1	1	Never	8	Primary	3.1	8	53.6	8.6	2	16	16	7	4	1	Blastocyst	3AB	HRT	Oral estradiol valerate	Vaginal progesterone gel	10.9	30	9.8	no	15.8	5.1	yes	25.1	1	1	0	1	38.8	0	3048	0	0	0	0	Vaginal
282	PX1081	22.6	1	0	Never	8	Primary	4	8.4	42.3	9.6	2	16	5	1	1	1	Blastocyst	4BA	HRT	Oral estradiol valerate	Vaginal progesterone gel	7.1	32	9.8	no	11.7	8.7	yes	7.7	1	0	0	1	36.5	1	1830	0	0	0	0	Vaginal
288	P0092	25.9	2	1	Never	7	Primary	6.5	4.1	46.8	2.1	0	9	8	6	3	1	Cleavage	7B	HRT	Oral estradiol valerate	Vaginal progesterone gel	7	37	9.9	no	21.3	6.6	yes	3.4	0		0	0
289	P0222	28.1	0	0	Never	8	Primary	6.7	6.4	46.1	2.7	5	8	8	8	6	2	Blastocyst	3BB, 3BB	HRT	Estrogen patch	Micronized progesterone	10.1	25	9.9	no	19.9	3.8	yes	18.5	0		0	0
290	PX1400	39.2	1	0	Never	8	Primary	4.7	6.3	59.3	9.3	2	16	3	3	3	1	Blastocyst	4BA	HRT	Oral estradiol valerate	Vaginal progesterone gel	8.7	26	9.9	no	10.5	7.9	yes	29.3	1	0	0	1	41.6	0	4169	0	0	0	0	Vaginal
292	PX1227	24.5	0	0	Never	8	Primary	5.4	8.1	40.9	4.9	2	10	10	7	4	1	Blastocyst	5AB	HRT	Oral estradiol valerate	Vaginal progesterone gel	9	37	10	no	21	7.6	yes	26	1		1	0
291	PX1028	40.3	0	0	Never	8	Primary	4.7	5.8	45	6.8	2	9	9	7	4	1	Blastocyst	3AA	HRT	Oral estradiol valerate	Vaginal progesterone gel	9	35	10	no	17.5	5.8	yes	6.8	0		0	0
298	P0216	30.4	4	1	Never	8	Secondary	7.8	6.4	47.1	1.3	5	6	6	6	3	2	Blastocyst	5BB, 3AA	HRT	Oral estradiol valerate	Micronized progesterone	8.4	37	10.1	no	13.1	8.8	yes	19.6	1		1	0
300	P0205	23.5	0	0	Never	10	Primary	7.4	8.1	20.9	2.3	3	9	7	6	2	1	Blastocyst	5AA	HRT	Oral estradiol valerate	Micronized progesterone	11.7	38	10.1	no	24.1	10	no	21.8	0		0	0
295	PX1224	36.5	1	0	Never	9	Primary	7.7	11	41.2	2.5	2	8	2	2	1	1	Blastocyst	4BB	HRT	Oral estradiol valerate	Vaginal progesterone gel	9.5	41	10.1	no	15.8	3.8	yes	8.2	0		0	0
301	P0184	23.9	2	0	Never	10	Primary	8.1	7.2	24.1	2.6	3	10	10	8	4	2	Blastocyst	4AB, 3AA	HRT	Oral estradiol valerate	Vaginal progesterone gel	8.3	32	10.1	no	20.4	3.2	yes	29.1	1	0	0	1	38.2	0	2766	0	0	0	0	Vaginal
294	PX1381	30.7	0	0	Never	9	Primary	6	6.8	44	3.6	2	11	5	4	4	1	Blastocyst	4AA	HRT	Oral estradiol valerate	Vaginal progesterone gel	7.6	27	10.1	no	15.5	9.5	yes	5.5	0		0	0
297	PX1214	27.3	0	0	Former	8	Primary	7	4.4	46.3	4.6	2	13	6	0	0	1	Blastocyst	4AA	HRT	Oral estradiol valerate	Vaginal progesterone gel	10.1	42	10.1	no	16.5	4.5	yes	16	0		0	0
293	PX1066	36.2	4	0	Former	8	Primary	6.4	6.8	41	4.9	2	13	0	0	0	1	Blastocyst	3AA	HRT	Oral estradiol valerate	Vaginal progesterone gel	9	29	10.1	no	12.5	7.8	yes	4.5	0		0	0
296	PX1416	16.4	0	0	Never	8	Secondary	5.5	8.1	49.8	6.7	2	16	2	1	0	1	Blastocyst	4AA	HRT	Oral estradiol valerate	Vaginal progesterone gel	8.3	29	10.1	no	17.5	4.2	yes	9.9	0		0	0
299	PX1344	32.2	0	0	Never	8	Secondary	4.7	7.5	38.6	7.3	2	16	2	2	0	1	Blastocyst	5AA	HRT	Oral estradiol valerate	Vaginal progesterone gel	8.4	27	10.1	no	19.7	3	yes	20.2	0		0	0
313	PX1433	24	0	0	Never	7	Primary	7.4	6.6	23.1	0.9	2	7	7	7	4	1	Blastocyst	4BB	HRT	Oral estradiol valerate	Vaginal progesterone gel	8	22	10.2	no	15.3	6.6	yes	28.9	1	1	0	1	38.8	0	4137	0	0	0	0	Vaginal
303	P0070	26.8	0	0	Never	9	Secondary	7.3	8.9	45.5	1.3	5	5	5	5	3	1	Blastocyst	5AA	HRT	Oral estradiol valerate	Micronized progesterone	6.1	38	10.2	no	13.5	8	yes	5.2	0		0	0
308	PX1343	28.2	0	0	Never	8	Primary	7.2	12	23	1.3	2	7	4	4	4	1	Blastocyst	5AA	HRT	Oral estradiol valerate	Vaginal progesterone gel	9.3	34	10.2	no	17.3	9.7	no	13.8	1	0	0	1	36.1	1	3746	0	0	0	0	Vaginal
307	P0147	25	0	0	Never	5	Primary	8	7	55.2	2	1	6	6	6	4	2	Blastocyst	4AB, 5AA	HRT	Oral estradiol valerate	Vaginal progesterone gel	9.3	30	10.2	no	18.8	8.5	yes	13.2	1	0	0	1	38.7	0	2932	0	0	0	0	Vaginal
310	PX1483	40.2	0	0	Never	8	Primary	6.3	9.5	46.3	2.4	2	11	2	0	0	1	Blastocyst	5BB	HRT	Oral estradiol valerate	Vaginal progesterone gel	8.6	33	10.2	no	16.8	9	yes	21.6	1	0	0	1	38.6	0	3551	0	0	0	0	Vaginal
309	P0248	22.1	1	1	Never	5	Secondary	7.5	11.8	25.3	2.6	1	10	10	10	4	2	Blastocyst	5AA, 5BB	HRT	Oral estradiol valerate	Vaginal progesterone gel	9.4	34	10.2	no	23.2	8.1	yes	18	1	0	0	1	38	0	3397	0	0	0	0	Vaginal
306	P0112	22.1	1	1	Never	6	Secondary	7.2	6.6	38.9	2.9	4	11	11	6	4	2	Blastocyst	4AB, ,3BB	HRT	Oral estradiol valerate	Vaginal progesterone gel	11.8	38	10.2	no	13.5	11.7	no	9.9	0		0	0
305	PX1215	21.5	1	0	Never	8	Primary	4.9	3.8	47.4	3.9	2	7	7	7	4	1	Blastocyst	3BA	HRT	Oral estradiol valerate	Vaginal progesterone gel	8.7	26	10.2	no	10.4	3.1	yes	7.8	0		0	0
311	PX1347	44.5	0	0	Never	8	Primary	6.5	9.1	60	4.4	2	12	0	0	0	1	Blastocyst	5AB	HRT	Oral estradiol valerate	Vaginal progesterone gel	10.6	29	10.2	no	21	7.8	yes	24.7	1	0	0	1	38.6	0	2823	0	0	0	0	Vaginal
312	PX1092	29.8	0	0	Never	8	Primary	6.1	9.2	26.3	4.5	2	12	12	7	4	1	Blastocyst	3BA	HRT	Oral estradiol valerate	Vaginal progesterone gel	8.7	27	10.2	no	20.3	3.5	yes	26.5	0		0	0
304	PX1341	19.3	0	0	Never	9	Secondary	5.9	6.7	42.7	6	2	13	8	7	4	1	Blastocyst	3BB	HRT	Oral estradiol valerate	Vaginal progesterone gel	8.4	28	10.2	no	24.9	6.9	yes	6	0		0	0
302	PX1307	38.8	0	0	Never	8	Primary	4.4	6.8	53.3	8.6	2	17	9	7	4	1	Blastocyst	3AA	HRT	Oral estradiol valerate	Vaginal progesterone gel	8.2	37	10.2	no	22.7	8	yes	4.4	0		0	0
315	P0465	22.8	1	1	Never	9	Primary	8.5	11.8	39.3	0.3	2	10	10	7	5	2	Blastocyst	5BB, 4AB	HRT	Oral estradiol valerate	Micronized progesterone	9.9	32	10.3	no	12.6	3.5	yes	6.8	0		0	0
323	PX1510	33.6	0	0	Never	8	Primary	7.6	4.3	42.1	0.4	2	8	6	1	0	1	Blastocyst	3BB	HRT	Oral estradiol valerate	Vaginal progesterone gel	7.3	41	10.3	no	17.4	5.9	yes	21.5	0		0	0
325	PX1476	40.9	0	0	Never	8	Primary	8	7.3	32.8	0.8	2	9	8	7	4	1	Blastocyst	3BA	HRT	Oral estradiol valerate	Vaginal progesterone gel	10.4	40	10.3	no	16.1	4.1	yes	26.4	0		0	0
324	P0398	23	0	0	Never	8	Primary	7.7	6.5	35.7	1.4	1	12	12	12	12	1	Cleavage	7B	HRT	Oral estradiol valerate	Vaginal progesterone gel	6.8	25	10.3	no	12.4	10.2	no	24	0		0	0
317	P0750	19.8	3	0	Never	6	Primary	8.2	6	37.9	1.4	4	8	8	8	8	1	Blastocyst	4BA	HRT	Oral estradiol valerate	Micronized progesterone	9.9	34	10.3	no	19.1	5.4	yes	10.4	0		0	0
320	PX1181	33.4	1	0	Never	8	Primary	6.8	11.7	41.6	2	2	8	5	1	1	1	Blastocyst	3BA	HRT	Oral estradiol valerate	Vaginal progesterone gel	8.5	23	10.3	no	12.3	12.4	no	18.8	1	0	0	1	37.6	0	3918	0	0	0	0	Vaginal
322	PX1391	24.2	0	0	Never	8	Primary	7.5	6.7	37.4	2.5	2	9	1	1	0	1	Blastocyst	5AB	HRT	Oral estradiol valerate	Vaginal progesterone gel	9.4	24	10.3	no	18.9	29.5	yes	20.6	1	0	0	1	39	0	2961	0	0	0	0	Vaginal
318	PX1306	29.2	0	0	Never	8	Secondary	6.8	6.2	35.7	4.1	2	10	10	7	4	1	Blastocyst	5AB	HRT	Oral estradiol valerate	Vaginal progesterone gel	9.2	27	10.3	no	10.2	11.5	no	10.6	0		0	0
314	PX1387	22.1	0	0	Never	8	Primary	6.1	9.1	40.2	6	2	16	7	7	4	1	Blastocyst	4AA	HRT	Oral estradiol valerate	Vaginal progesterone gel	10.4	25	10.3	no	13	11.6	no	4.5	0		0	0
319	PX1302	26.5	0	0	Never	3	Secondary	5.5	7.7	38.3	6.1	2	17	5	2	0	1	Blastocyst	4BB	HRT	Oral estradiol valerate	Vaginal progesterone gel	9.4	18	10.3	no	12.1	5.6	yes	12.8	0		0	0
321	PX1020	16.6	0	0	Never	9	Primary	5.6	7.3	41.5	7.3	2	18	18	7	4	1	Blastocyst	5BB	HRT	Oral estradiol valerate	Vaginal progesterone gel	10.1	35	10.3	no	16.8	2.1	yes	19.4	1		0	1	31.2	1	1890				1	Cesarean
316	PX1174	40.5	0	0	Never	8	Primary	5	6	44.8	8	2	15	11	7	4	1	Blastocyst	4BB	HRT	Oral estradiol valerate	Vaginal progesterone gel	8.1	40	10.3	no	18.8	5	yes	8.4	0		0	0
330	PX1062	34	0	0	Never	8	Primary	7.9	7.3	39.7	1.2	2	8	8	7	4	1	Blastocyst	3AB	HRT	Oral estradiol valerate	Vaginal progesterone gel	7.5	30	10.4	no	10.5	5.1	yes	12.5	0		0	0
327	P0067	26.7	0	0	Never	8	Secondary	8.5	8.3	41.8	1.4	2	8	8	8	3	1	Blastocyst	5BB	HRT	Oral estradiol valerate	Micronized progesterone	6.4	37	10.4	no	17.8	9.1	yes	8.6	0		0	0
329	PX1480	25	0	0	Never	8	Primary	7.5	5.8	34.7	2.2	2	6	5	4	4	1	Blastocyst	3BB	HRT	Oral estradiol valerate	Vaginal progesterone gel	8.4	27	10.4	no	20.1	9.3	yes	12.4	0		0	0
331	PX1275	31.7	4	0	Never	8	Primary	6.7	7.5	34.4	2.8	2	7	2	1	0	1	Blastocyst	3AA	HRT	Oral estradiol valerate	Vaginal progesterone gel	10.4	33	10.4	no	20.9	4	yes	22.6	1	0	0	1	39.6	0	2792	0	0	0	0	Vaginal
326	P0061	30	0	0	Never	6	Primary	6.6	7.6	46.5	2.9	3	6	5	4	1	1	Blastocyst	5BA	HRT	Transdermal estradiol	Micronized progesterone	10.7	39	10.4	no	21.3	7.2	yes	8.5	0		0	0
328	PX1093	33.7	0	0	Never	7	Secondary	6.8	7.1	43	3.9	2	10	2	1	1	1	Blastocyst	4AA	HRT	Oral estradiol valerate	Vaginal progesterone gel	11.1	30	10.4	no	22.6	4.5	yes	11.4	1	0	0	1	38.6	0	3731	0	0	0	0	Vaginal
332	PX1136	39.2	0	0	Never	8	Primary	7.4	7.1	38.2	4.2	2	13	4	4	4	1	Blastocyst	5BB	HRT	Oral estradiol valerate	Vaginal progesterone gel	8.4	38	10.4	no	17.3	4.6	yes	25.9	0		0	0
333	PX1295	22.3	0	0	Never	8	Primary	4.2	7.9	38	7.4	2	12	8	7	4	1	Blastocyst	4AA	HRT	Oral estradiol valerate	Vaginal progesterone gel	9.6	35	10.4	no	13.9	2.8	yes	27.2	0		0	0
343	PX1096	18.5	0	0	Never	8	Primary	6.9	6.2	42.2	0.9	2	6	6	6	4	1	Blastocyst	3BA	HRT	Oral estradiol valerate	Vaginal progesterone gel	8.7	25	10.5	no	15.9	7.3	yes	23.9	0		0	0
336	P0176	19	0	0	Never	3	Primary	7.6	8.9	48.2	1.3	1	9	9	7	4	2	Blastocyst	4AB, 3BB	HRT	Oral estradiol valerate	Vaginal progesterone gel	8.4	35	10.5	no	23.9	6	yes	8.5	1	0	0	1	37.9	0	3188	0	0	0	0	Vaginal
341	P0102	20.6	0	0	Never	7	Secondary	7.8	9.7	36	1.6	5	9	9	5	2	2	Blastocyst	3BB, 5AA	HRT	Oral estradiol valerate	Vaginal progesterone gel	9.2	37	10.5	no	17.6	28.1	yes	17.3	1	0	0	1	41.7	0	2848	0	0	0	0	Vaginal
342	PX1426	22.6	0	0	Former	8	Primary	7.7	8.4	26.2	1.6	2	7	7	7	4	1	Blastocyst	4BB	HRT	Oral estradiol valerate	Vaginal progesterone gel	9.1	34	10.5	no	20	20.1	yes	19.9	1	0	0	1	39.1	0	3719	0	0	0	0	Vaginal
340	P0086	24.9	0	0	Never	9	Secondary	7	5.8	50.1	2.2	0	8	8	6	3	1	Blastocyst	5BB	HRT	Oral estradiol valerate	Vaginal progesterone gel	13.1	37	10.5	no	18.9	6.6	yes	17.2	0		0	0
334	PX1362	31.7	0	0	Never	8	Primary	6.3	6.4	46.9	2.5	2	10	10	7	4	1	Blastocyst	5BA	HRT	Oral estradiol valerate	Vaginal progesterone gel	9	25	10.5	no	12.6	9.1	yes	3.7	0		0	0
337	PX1177	20.8	0	0	Current	8	Primary	6.8	7	44.2	4.6	2	11	3	2	0	1	Blastocyst	4AA	HRT	Oral estradiol valerate	Vaginal progesterone gel	9.6	23	10.5	no	16.5	8.9	yes	9.4	0		0	0
335	PX1363	40.1	0	0	Never	9	Secondary	5.4	6.8	46.7	7	2	14	4	0	0	1	Blastocyst	4BA	HRT	Oral estradiol valerate	Vaginal progesterone gel	8.5	27	10.5	no	18.3	2.9	yes	7.3	0		0	0
339	PX1342	37.3	0	0	Never	8	Primary	4.1	7.4	40.4	7.1	2	15	15	7	4	1	Blastocyst	4AA	HRT	Oral estradiol valerate	Vaginal progesterone gel	11.9	39	10.5	no	11.4	10.4	no	15.1	1	0	0	1	37.4	0	2315	0	0	0	0	Vaginal
338	PX1120	36.5	0	0	Never	8	Primary	5.1	10.6	33.4	7.9	2	14	6	4	4	1	Blastocyst	4BB	HRT	Oral estradiol valerate	Vaginal progesterone gel	10.2	32	10.5	no	13	5.1	yes	14.6	0		0	0
344	PX1464	24.4	0	0	Never	3	Primary	4.4	5.1	31.9	8.9	2	16	16	7	4	1	Blastocyst	5AB	HRT	Oral estradiol valerate	Vaginal progesterone gel	10	18	10.5	no	17.9	5.5	yes	28.3	0		0	0
349	P0132	19.8	0	0	Never	7	Primary	9.4	9.4	52.9	0.6	1	9	7	5	4	2	Blastocyst	3BB, 3BB	HRT	Oral estradiol valerate	Micronized progesterone	10.1	39	10.6	no	13.7	6.8	yes	22.8	1	0	0	1	40.8	0	3475	0	0	0	0	Vaginal
346	P0114	30	1	1	Never	5	Primary	7.3	5.2	37.7	1.3	0	9	9	9	4	2	Blastocyst	5AA, 3BB	HRT	Oral estradiol valerate	Vaginal progesterone gel	8.9	34	10.6	no	17.8	6.4	yes	6.1	1	0	0	1	40.6	0	3593	0	0	0	0	Vaginal
345	PX1259	26.9	1	0	Never	9	Primary	6.5	4.1	38.6	1.8	2	7	7	7	4	1	Blastocyst	3AA	HRT	Oral estradiol valerate	Vaginal progesterone gel	9.4	38	10.6	no	17.1	5.1	yes	4.2	0		0	0
347	PX1006	16.6	0	0	Current	5	Primary	6.1	7.3	38.2	1.9	2	8	8	7	4	1	Blastocyst	5BB	HRT	Oral estradiol valerate	Vaginal progesterone gel	8.3	20	10.6	no	12.3	4.8	yes	17.9	0		0	0
348	PX1219	28	0	0	Never	8	Primary	6.3	12.2	35.3	2.6	2	8	4	4	4	1	Blastocyst	3AB	HRT	Oral estradiol valerate	Vaginal progesterone gel	9.1	31	10.6	no	18.2	11.1	no	22.3	0		0	0
350	PX1202	19.4	0	0	Never	8	Primary	5.8	5.6	36.9	5.4	2	12	2	0	0	1	Blastocyst	3AA	HRT	Oral estradiol valerate	Vaginal progesterone gel	8.6	34	10.6	no	20	2.6	yes	29.5	0		0	0
352	P0142	18.8	0	0	Never	9	Primary	8.1	6.8	36.8	2.1	0	7	7	7	5	1	Blastocyst	5AA	HRT	Oral estradiol valerate	Micronized progesterone	11.4	38	10.7	no	13.9	14.2	no	16.8	0		0	0
353	P0460	28.1	0	0	Never	2	Secondary	6.5	6.2	39	2.2	2	8	8	8	8	1	Cleavage	8A	HRT	Oral estradiol valerate	Micronized progesterone	6.6	26	10.7	no	23.9	10.4	no	20.9	0		0	0
351	P0329	23.7	0	0	Never	2	Primary	7.7	9.9	53.1	3.1	4	9	8	6	3	2	Blastocyst	4AB, 5AA	HRT	Oral estradiol valerate	Vaginal progesterone gel	8.9	36	10.7	no	11.1	7.4	yes	11	0		0	0
354	PX1372	38.9	3	0	Never	8	Primary	6.9	5.5	29.6	4	2	8	8	7	4	1	Blastocyst	3BA	HRT	Oral estradiol valerate	Vaginal progesterone gel	10.6	32	10.7	no	20.6	22.5	no	29.1	1	0	0	1	39.8	0	3918	0	0	0	0	Vaginal
361	PX1025	16.6	1	1	Never	8	Primary	8.5	6.5	43.3	0.3	2	7	0	0	0	1	Blastocyst	3BA	HRT	Oral estradiol valerate	Vaginal progesterone gel	8	39	10.8	no	13	9.4	yes	29.2	1		1	0
359	PX1506	33.2	0	0	Never	8	Primary	9.4	6.9	45	0.4	2	6	3	1	1	1	Blastocyst	5BB	HRT	Oral estradiol valerate	Vaginal progesterone gel	8.5	35	10.8	no	18.7	11.3	no	12.6	1		0	1	36	1
360	PX1454	30.8	0	0	Never	9	Secondary	8.2	6.6	37.1	2.7	2	9	0	0	0	1	Blastocyst	4BB	HRT	Oral estradiol valerate	Vaginal progesterone gel	10.3	38	10.8	no	22.3	7.7	yes	15.5	0		0	0
362	PX1489	21.8	0	0	Never	8	Primary	5.5	8.3	32.5	6.1	2	13	2	0	0	1	Blastocyst	3BB	HRT	Oral estradiol valerate	Vaginal progesterone gel	9.2	37	10.8	no	17	6.7	yes	29.5	0		0	0
358	PX1166	35.9	4	0	Never	8	Primary	3.5	7.9	44.8	8.4	2	13	0	0	0	1	Blastocyst	3AA	HRT	Oral estradiol valerate	Vaginal progesterone gel	6.6	28	10.8	no	19.9	8.5	yes	11.7	1	0	0	1	39.4	0	3062	0	0	0	0	Vaginal
357	PX1140	24.3	0	0	Former	8	Primary	3.4	8	45.3	8.7	2	15	4	2	1	1	Blastocyst	3AB	HRT	Oral estradiol valerate	Vaginal progesterone gel	9.1	34	10.8	no	17.7	5.2	yes	9.1	0		0	0
355	PX1304	25.6	0	0	Never	8	Primary	5.7	4.6	29.7	8.8	2	19	6	6	4	1	Blastocyst	4AA	HRT	Oral estradiol valerate	Vaginal progesterone gel	8.9	36	10.8	no	18	4.1	yes	4.5	0		0	0
356	PX1270	30.8	0	0	Never	8	Primary	4.1	10	35.8	9	2	16	2	1	1	1	Blastocyst	3BA	HRT	Oral estradiol valerate	Vaginal progesterone gel	9.6	27	10.8	no	16.1	2.9	yes	8	0		0	0
366	P0590	28.7	0	0	Never	6	Primary	7.2	7.6	39	0.5	2	7	7	7	7	1	Blastocyst	5AA	HRT	Oral estradiol valerate	Micronized progesterone	8.9	32	10.9	no	15.1	11.4	no	14	1	0	0	1	39.9	0	2728	0	0	0	0	Vaginal
367	P0447	27.8	0	0	Former	8	Secondary	7.7	6.2	42.2	0.6	0	6	6	6	5	1	Blastocyst	5AA	HRT	Oral estradiol valerate	Micronized progesterone	12.2	39	10.9	no	16	6.8	yes	14.6	0		0	0
369	PX1040	27.1	0	0	Never	8	Primary	8.3	10	36.5	1.4	2	7	6	3	0	1	Blastocyst	4BA	HRT	Oral estradiol valerate	Vaginal progesterone gel	7.8	23	10.9	no	15.7	6.8	yes	15.8	1	0	0	1	40	0	2685	0	0	0	0	Vaginal
368	PX1245	40.3	0	0	Never	5	Primary	6.6	8.1	29.7	2.3	2	10	2	0	0	1	Blastocyst	3BA	HRT	Oral estradiol valerate	Vaginal progesterone gel	10.1	20	10.9	no	10.3	6.7	yes	14.9	1	0	0	1	38.8	0	3013	0	0	0	0	Vaginal
365	P0050	27.1	0	0	Never	8	Secondary	7.4	5.8	33.9	2.5	2	9	8	7	2	1	Blastocyst	3BB	HRT	Oral estradiol valerate	Micronized progesterone	10	36	10.9	no	12.6	11	no	8.9	0		0	0
364	PX1027	18.9	1	0	Current	8	Secondary	7	8	38.5	4.5	2	13	0	0	0	1	Blastocyst	5AA	HRT	Oral estradiol valerate	Vaginal progesterone gel	8.3	26	10.9	no	13.5	4.2	yes	6.6	1	0	0	1	41.9	0	2990	0	0	0	0	Vaginal
363	PX1272	19.9	1	1	Never	8	Primary	5.9	6.1	42.3	6.5	2	15	0	0	0	1	Blastocyst	5BB	HRT	Oral estradiol valerate	Vaginal progesterone gel	9.1	23	10.9	no	14.7	11.6	no	8.6	1	0	0	1	38.1	0	3549	0	0	0	0	Vaginal
370	PX1288	16.3	0	0	Never	8	Primary	3.5	7	43.2	9.8	2	17	17	7	4	1	Blastocyst	5AB	HRT	Oral estradiol valerate	Vaginal progesterone gel	8.7	35	10.9	no	13.7	16.7	yes	17.9	1	0	0	1	38.7	0	4312	0	0	0	0	Vaginal
377	P0762	29.8	0	0	Never	8	Primary	8.3	4.8	33.4	1.2	5	6	6	6	2	1	Blastocyst	5AA	HRT	Oral estradiol valerate	Micronized progesterone	9.5	36	11	no	18.3	10.3	no	29.5	0		0	0
372	P0013	26.3	0	0	Never	7	Primary	8	9.8	32.9	1.4	4	9	3	3	2	1	Blastocyst	3AA	HRT	Estrogen patch	Micronized progesterone	8.2	42	11	no	18.1	8.9	yes	19.3	1	0	0	1	36.8	1	2234	0	1	0	1	Cesarean
376	P0716	28.3	0	0	Never	5	Primary	7.5	7.2	37.4	1.6	2	7	7	6	2	2	Blastocyst	4AB, 4AB	HRT	Oral estradiol valerate	Micronized progesterone	6.6	37	11	no	16.3	5.3	yes	29.1	1		0	1	35.6	1
371	P0141	19.8	1	1	Former	8	Secondary	7	6.1	38.8	2.6	5	7	4	3	1	1	Blastocyst	5AA	HRT	Oral estradiol valerate	Micronized progesterone	12.4	40	11	no	20.1	5.7	yes	17.3	0		0	0
375	P0510	21.4	0	0	Never	7	Secondary	6.6	7.3	37.3	3.4	0	9	5	5	4	1	Blastocyst	5BB	HRT	Oral estradiol valerate	Micronized progesterone	9.5	40	11	no	24.9	4.6	yes	25.6	1	1	0	1	38	0	3338	0	0	0	0	Vaginal
374	PX1496	16.7	0	0	Never	6	Primary	5.6	7.4	35.6	4.8	2	13	12	7	4	1	Blastocyst	3BB	HRT	Oral estradiol valerate	Vaginal progesterone gel	9.9	21	11	no	21.5	6.7	yes	24.4	1	0	0	1	37.9	0	3185	0	0	0	0	Vaginal
373	PX1072	17.5	4	0	Never	8	Primary	3.9	8.7	32.9	9.5	2	15	15	7	4	1	Blastocyst	4BA	HRT	Oral estradiol valerate	Vaginal progesterone gel	7.9	33	11	no	12.2	12	no	21	1	0	0	1	41.5	0	3561	0	0	0	0	Vaginal
380	P0528	28.5	1	1	Never	10	Primary	7.7	5	44.1	1.4	2	8	8	7	2	2	Blastocyst	5BB, 5AA	HRT	Estrogen patch	Vaginal progesterone gel	5.8	37	11.1	no	15.7	10	no	13.5	0		0	0
378	P0873	30	0	0	Never	6	Secondary	7.3	7.1	48.2	2.4	0	6	6	3	2	2	Blastocyst	4AB, 4AB	HRT	Oral estradiol valerate	Micronized progesterone	7.7	41	11.1	no	17.3	7.3	yes	9	0		0	0
379	PX1046	23	0	0	Never	8	Primary	5.9	6.4	37.5	6.3	2	12	9	7	4	1	Blastocyst	3BB	HRT	Oral estradiol valerate	Vaginal progesterone gel	9.7	33	11.1	no	18.2	8.7	yes	10.7	0		0	0
382	PX1459	16.2	0	0	Never	6	Primary	8.7	6.4	41.9	0.8	2	6	6	6	4	1	Blastocyst	5BA	HRT	Oral estradiol valerate	Vaginal progesterone gel	8.5	21	11.2	no	20.2	7	yes	6.5	1	0	0	1	41.7	0	3104	0	0	0	0	Vaginal
387	P0533	23.4	0	0	Never	5	Secondary	7.2	8.2	29.4	0.9	0	5	5	5	2	1	Blastocyst	3AA	HRT	Oral estradiol valerate	Vaginal progesterone gel	8.4	39	11.2	no	21.8	3.6	yes	27.1	0		0	0
386	PX1253	40.7	0	0	Never	8	Primary	7.6	9.7	39.7	2.5	2	11	6	4	4	1	Blastocyst	5BA	HRT	Oral estradiol valerate	Vaginal progesterone gel	7.4	29	11.2	no	18	10.7	no	26	1	0	0	1	38.5	0	3422	0	0	0	0	Vaginal
383	PX1269	21.3	0	0	Never	8	Primary	8	10.2	44.8	2.6	2	12	11	7	4	1	Blastocyst	4BA	HRT	Oral estradiol valerate	Vaginal progesterone gel	10.5	37	11.2	no	15.8	9.1	yes	7	0		0	0
388	PX1099	27.6	0	0	Current	7	Primary	5.8	10.1	39.9	4.4	2	8	8	7	4	1	Blastocyst	3BA	HRT	Oral estradiol valerate	Vaginal progesterone gel	7.6	22	11.2	no	21.5	9.8	no	29.6	0		0	0
381	PX1235	41.6	0	0	Never	8	Primary	6.4	8.7	31	4.6	2	8	4	0	0	1	Blastocyst	4BB	HRT	Oral estradiol valerate	Vaginal progesterone gel	9.4	41	11.2	no	12	9.3	yes	5.9	1	0	0	1	38.5	0	3574	0	0	0	0	Vaginal
384	PX1242	29.9	0	0	Never	7	Primary	7.1	7.1	44	5.4	2	8	1	1	0	1	Blastocyst	3BA	HRT	Oral estradiol valerate	Vaginal progesterone gel	9.6	22	11.2	no	17.6	2.5	yes	7.3	0		0	0
385	PX1078	38.5	4	1	Never	8	Primary	3.8	4.9	28.7	8.5	2	17	5	1	0	1	Blastocyst	3BA	HRT	Oral estradiol valerate	Vaginal progesterone gel	6	36	11.2	no	20.7	7.3	yes	23.3	1	0	0	1	35.3	1	3203	0	0	0	0	Vaginal
389	PX1119	44.7	0	0	Never	7	Primary	6.7	6.1	34.1	2.1	2	7	7	7	4	1	Blastocyst	5BB	HRT	Oral estradiol valerate	Vaginal progesterone gel	8.9	22	11.3	no	24.3	7	yes	7.4	0		0	0
390	PX1284	29.8	1	0	Never	8	Primary	4.7	9.5	44.1	7.7	2	17	13	7	4	1	Blastocyst	4BB	HRT	Oral estradiol valerate	Vaginal progesterone gel	9.9	33	11.3	no	12.9	9.9	no	8.1	0		0	0
391	PX1192	38.6	0	0	Never	9	Primary	4.8	6.7	36.5	8.2	2	13	4	4	4	1	Blastocyst	3AB	HRT	Oral estradiol valerate	Vaginal progesterone gel	9.5	39	11.3	no	10.4	11.9	no	26.2	1	0	0	1	40.8	0	2578	0	0	0	0	Vaginal
396	PX1437	41.2	4	1	Never	8	Primary	6.7	5.2	31.1	0.8	2	8	8	7	4	1	Blastocyst	3AA	HRT	Oral estradiol valerate	Vaginal progesterone gel	8.3	37	11.4	no	15.2	9.3	yes	19.7	1	0	0	1	41.8	0	3106	0	0	0	0	Vaginal
392	P0219	28.4	0	0	Never	7	Primary	7.4	9.7	32.3	0.9	2	8	8	8	3	1	Blastocyst	5BB	HRT	Oral estradiol valerate	Micronized progesterone	6.4	38	11.4	no	12.4	6.1	yes	6.2	0		0	0
393	P0625	26.3	0	0	Never	5	Secondary	7.4	8.3	33.2	2.9	2	11	6	4	1	1	Blastocyst	5BB	HRT	Oral estradiol valerate	Micronized progesterone	7.6	42	11.4	no	23.8	6.1	yes	11.2	0		0	0
397	P0106	21.6	0	0	Never	7	Primary	6.8	6.7	45.3	3.1	3	11	10	7	3	1	Cleavage	7B	HRT	Oral estradiol valerate	Vaginal progesterone gel	9.4	38	11.4	no	24.9	5.3	yes	20.8	0		0	0
398	P0225	30.4	0	0	Never	8	Primary	8	11.2	43.5	3.2	0	11	11	11	4	2	Blastocyst	5BB, 5BB	HRT	Estrogen patch	Vaginal progesterone gel	9.6	35	11.4	no	19.5	10.1	no	21.8	0		0	0
395	PX1133	28.8	0	0	Never	8	Primary	7.5	6.1	39.2	3.6	2	8	2	0	0	1	Blastocyst	4BB	HRT	Oral estradiol valerate	Vaginal progesterone gel	9.1	36	11.4	no	10.1	10.4	no	15.7	0		0	0
403	PX1191	28.8	1	0	Never	8	Primary	5.6	5.5	51.1	5.2	2	11	1	1	0	1	Blastocyst	5BB	HRT	Oral estradiol valerate	Vaginal progesterone gel	8.6	38	11.4	no	12.7	6.6	yes	26.5	0		0	0
400	PX1152	21.5	0	0	Never	8	Primary	6.6	5.2	31.7	5.8	2	13	13	7	4	1	Blastocyst	3AA	HRT	Oral estradiol valerate	Vaginal progesterone gel	10.3	26	11.4	no	13.6	9.5	yes	23.5	0		0	0
399	PX1364	43.4	0	0	Never	6	Primary	5.2	5.9	30.2	6.8	2	17	17	7	4	1	Blastocyst	4AA	HRT	Oral estradiol valerate	Vaginal progesterone gel	6.4	21	11.4	no	23.6	9.3	yes	22	0		0	0
402	PX1310	43	0	0	Former	8	Secondary	4.9	5.7	36	7	2	16	2	0	0	1	Blastocyst	5AA	HRT	Oral estradiol valerate	Vaginal progesterone gel	9.9	40	11.4	no	11.6	11.2	no	24.2	1		1	0
401	PX1336	42.4	1	1	Never	8	Secondary	6.1	8.6	43.3	7.9	2	15	15	7	4	1	Blastocyst	3BA	HRT	Oral estradiol valerate	Vaginal progesterone gel	10.7	28	11.4	no	17.9	6.8	yes	24.1	0		0	0
394	PX1389	25.4	0	0	Never	8	Primary	3.8	6.8	41.5	8.2	2	15	15	7	4	1	Blastocyst	4AA	HRT	Oral estradiol valerate	Vaginal progesterone gel	9	23	11.4	no	12.7	10.9	no	14.6	1	0	0	1	38.1	0	3531	0	0	0	0	Vaginal
404	PX1513	41.3	0	0	Never	9	Secondary	4.2	5.3	28.7	8.7	2	15	0	0	0	1	Blastocyst	5BB	HRT	Oral estradiol valerate	Vaginal progesterone gel	9.9	27	11.4	no	22.1	16.4	no	26.7	1	0	0	1	37.5	0	3164	0	0	0	0	Vaginal
405	PX1033	34.3	0	0	Never	8	Primary	6.8	5.4	42.3	0.5	2	4	4	1	1	1	Blastocyst	4BA	HRT	Oral estradiol valerate	Vaginal progesterone gel	10	36	11.5	no	14.5	7.89	no	5.3	0		0	0
413	P0010	24.3	1	1	Never	10	Primary	7.9	7	52.5	1.5	3	6	6	6	3	1	Blastocyst	5BB	HRT	Oral estradiol valerate	Vaginal progesterone gel	7.7	38	11.5	no	17.8	10.9	no	23.2	0		0	0
411	P0148	28.4	0	0	Never	9	Secondary	7.2	10.9	32.7	2.2	0	5	5	5	4	1	Blastocyst	3BB	HRT	Oral estradiol valerate	Micronized progesterone	7.3	36	11.5	no	10.9	7	no	15.4	0		0	0
407	P0110	21.1	0	0	Never	6	Primary	7.1	7.4	36.3	2.3	0	8	8	8	7	1	Blastocyst	3AA	HRT	Oral estradiol valerate	Vaginal progesterone gel	10.4	34	11.5	no	21.4	9	no	11.4	0		0	0
408	P0039	25.5	2	0	Never	6	Secondary	7.1	6.2	40.6	2.7	2	9	3	2	0	1	Blastocyst	5BB, 4AB	HRT	Oral estradiol valerate	Micronized progesterone	9.1	32	11.5	no	19	7.9	yes	12	1	0	0	1	38.9	0	4006	0	0	0	0	Vaginal
410	P0165	24.7	0	0	Never	9	Secondary	5.8	4.4	40.3	3.2	1	10	10	6	2	1	Blastocyst	5BB	HRT	Oral estradiol valerate	Vaginal progesterone gel	8.4	36	11.5	no	10.1	8.9	no	15.3	1	0	0	1	38.9	0	3170	0	0	0	0	Vaginal
414	PX1530	16.7	0	0	Never	8	Primary	5.2	5.9	41.6	5.4	2	14	5	0	0	1	Blastocyst	5BA	HRT	Oral estradiol valerate	Vaginal progesterone gel	8.1	37	11.5	no	14.8	11	no	25.3	0		0	0
412	PX1392	32.7	0	0	Never	8	Primary	4.8	9.3	32.1	7	2	11	7	7	4	1	Blastocyst	5BA	HRT	Oral estradiol valerate	Vaginal progesterone gel	9.3	30	11.5	no	13.7	6.1	no	16.1	0		0	0
409	PX1422	38.1	0	0	Former	8	Secondary	4.7	7.8	35.1	7.9	2	16	16	7	4	1	Blastocyst	4BA	HRT	Oral estradiol valerate	Vaginal progesterone gel	10.2	26	11.5	no	14	3.7	yes	14.1	1	0	0	1	38.7	0	3415	0	0	0	0	Vaginal
406	PX1262	38.8	0	0	Never	8	Primary	4.6	6.5	38.9	9	2	14	14	7	4	1	Blastocyst	3BA	HRT	Oral estradiol valerate	Vaginal progesterone gel	8.3	28	11.5	no	10.8	3.7	yes	8.5	1		1	0
417	P0157	21.4	0	0	Never	8	Primary	7.5	4	38.8	1	4	7	7	6	2	1	Cleavage	8A	HRT	Oral estradiol valerate	Vaginal progesterone gel	6.7	38	11.6	no	18.8	9	no	22.4	1	0	0	1	39.3	0	3655	0	0	0	0	Vaginal
415	P0535	21.8	0	0	Never	10	Secondary	7.1	9.5	22.4	1	1	10	10	10	10	2	Blastocyst	4AB, 3AA	HRT	Oral estradiol valerate	Vaginal progesterone gel	11.1	29	11.6	no	11	9	no	7.7	1		1	0
419	PX1311	33.5	0	0	Former	8	Primary	8.1	7.7	46.5	1.2	2	9	2	1	1	1	Blastocyst	4BA	HRT	Oral estradiol valerate	Vaginal progesterone gel	10.6	40	11.6	no	12.4	27.8	no	25.5	0		0	0
420	P0385	25.4	0	0	Former	5	Secondary	7.4	5.5	27	2.1	1	7	7	5	3	1	Blastocyst	3AA	HRT	Oral estradiol valerate	Vaginal progesterone gel	8.1	38	11.6	no	21.5	33.3	no	27.1	0		0	0
416	P0113	30.2	0	0	Never	5	Secondary	6.2	6.5	37.1	3	2	9	9	9	6	2	Blastocyst	5BB, 5AA	HRT	Oral estradiol valerate	Micronized progesterone	6	26	11.6	no	12.7	9	no	14.1	0		0	0
418	PX1327	33	1	0	Never	4	Primary	4.4	5.7	46.9	8.3	2	13	4	1	1	1	Blastocyst	5AB	HRT	Oral estradiol valerate	Vaginal progesterone gel	7.8	19	11.6	no	18.3	18.8	no	22.9	1	0	0	1	38.6	0	3267	0	0	0	0	Vaginal
423	P0490	25.1	0	0	Never	10	Secondary	7	8.1	46.8	0.7	0	6	3	2	0	1	Cleavage	7B	HRT	Oral estradiol valerate	Vaginal progesterone gel	7.6	41	11.7	no	13.3	9.1	no	10	0		0	0
431	PX1435	24.7	0	0	Never	7	Primary	7.3	10.4	49.2	0.8	2	4	4	4	4	1	Blastocyst	3BA	HRT	Oral estradiol valerate	Vaginal progesterone gel	6.4	22	11.7	no	12.3	9.1	no	21.3	1	0	0	1	39.9	0	3634	0	0	0	0	Vaginal
426	P0291	23	0	0	Former	7	Secondary	7.5	7.4	40	1.2	1	6	6	6	4	2	Blastocyst	4AB, 5BB	HRT	Oral estradiol valerate	Vaginal progesterone gel	6.6	32	11.7	no	17	9.1	no	11.9	0		0	0
421	PX1355	30	2	1	Never	8	Secondary	7.6	10.3	31.9	2.4	2	10	10	7	4	1	Blastocyst	4BA	HRT	Oral estradiol valerate	Vaginal progesterone gel	7.9	30	11.7	no	23.1	9.1	no	5.5	0		0	0
428	P0043	25.9	0	0	Never	6	Primary	7.3	6	25.5	2.6	3	7	7	7	7	2	Blastocyst	3BB, 4AB	HRT	Oral estradiol valerate	Vaginal progesterone gel	10.1	37	11.7	no	17.4	9.1	no	16.1	1	0	0	1	37.5	0	2769	0	0	0	0	Vaginal
429	P0081	25.2	0	0	Former	9	Primary	6.9	6.9	31.3	2.7	2	9	9	9	3	2	Cleavage	8A, 9B	HRT	Oral estradiol valerate	Micronized progesterone	7.9	36	11.7	no	16.7	9.1	no	17.4	0		0	0
424	PX1399	36.9	0	0	Never	8	Primary	5.5	6.9	38.7	3.9	2	14	0	0	0	1	Blastocyst	3AA	HRT	Oral estradiol valerate	Vaginal progesterone gel	10.1	29	11.7	no	20.1	9.1	no	10.9	0		0	0
427	PX1474	15	0	0	Never	8	Primary	4.9	8.8	39.7	6.6	2	15	2	2	0	1	Blastocyst	5AA	HRT	Oral estradiol valerate	Vaginal progesterone gel	9.8	38	11.7	no	12.8	9.2	no	12.9	0		0	0
422	PX1367	26.6	0	0	Never	9	Primary	5.7	5.9	30.8	7.4	2	14	8	7	4	1	Blastocyst	4AA	HRT	Oral estradiol valerate	Vaginal progesterone gel	9.5	28	11.7	no	22.8	9	no	6.1	1		1	0
430	PX1225	34.4	0	0	Never	8	Primary	4.3	9.2	40.1	7.5	2	13	13	7	4	1	Blastocyst	4BB	HRT	Oral estradiol valerate	Vaginal progesterone gel	9.9	28	11.7	no	15.3	9.2	no	17.7	1	0	0	1	39	0	3043	0	0	0	0	Vaginal
425	PX1229	31.5	0	0	Never	8	Primary	5.1	6	37.6	8.5	2	11	8	7	4	1	Blastocyst	3BB	HRT	Oral estradiol valerate	Vaginal progesterone gel	6.7	23	11.7	no	11.5	9.1	no	11.9	1	0	0	1	40.2	0	3204	0	0	0	0	Vaginal
434	P0221	30	0	0	Never	9	Secondary	6.7	6.5	35.6	1.5	1	9	9	9	8	2	Blastocyst	5AA, 5AA	HRT	Oral estradiol valerate	Micronized progesterone	9.8	34	11.8	no	18.9	9.2	no	16.8	1	0	0	1	38.6	0	3776	0	0	0	0	Vaginal
438	P0770	18.8	0	0	Never	6	Secondary	7.4	7.4	39.7	1.5	0	11	11	11	6	1	Cleavage	10A	HRT	Oral estradiol valerate	Vaginal progesterone gel	12	26	11.8	no	11.5	9.2	no	19.6	1	1	0	1	37.1	0	3955	0	0	0	0	Vaginal
436	PX1512	38.4	0	0	Former	9	Primary	8.4	7.6	43.5	1.6	2	9	9	7	4	1	Blastocyst	5AA	HRT	Oral estradiol valerate	Vaginal progesterone gel	9.1	32	11.8	no	14.3	9.2	no	18.2	0		0	0
435	PX1112	26.9	0	0	Never	8	Primary	8.3	9.4	46.3	1.7	2	6	6	6	4	1	Blastocyst	4BA	HRT	Oral estradiol valerate	Vaginal progesterone gel	10.3	37	11.8	no	18.7	9.2	no	17.5	1	1	0	1	36.6	1	2904	0	0	0	0	Vaginal
437	P0168	30.2	1	0	Never	8	Secondary	7.3	10.8	41.9	2.6	5	6	4	2	1	1	Blastocyst	4AB, 3AA	HRT	Oral estradiol valerate	Vaginal progesterone gel	8	41	11.8	no	11.4	9.2	no	18.4	0		0	0
433	P0775	24.6	4	0	Never	8	Primary	6.6	5.6	27.3	2.6	1	10	10	10	9	2	Blastocyst	4AB, 5BB	HRT	Oral estradiol valerate	Vaginal progesterone gel	7.9	27	11.8	no	12.7	9.2	no	15.8	0		0	0
440	PX1403	27.2	0	0	Never	8	Primary	7.8	6.4	47.1	2.6	2	9	7	7	4	1	Blastocyst	5AA	HRT	Oral estradiol valerate	Vaginal progesterone gel	8.6	30	11.8	no	20.6	9.2	no	29.9	1	0	0	1	40.4	0	2896	0	0	0	0	Vaginal
432	PX1146	17.7	0	0	Never	5	Primary	7.6	10.6	43.4	4.3	2	11	7	7	4	1	Blastocyst	5BB	HRT	Oral estradiol valerate	Vaginal progesterone gel	8.7	20	11.8	no	11.7	9.2	no	9.6	0		0	0
439	PX1130	40.1	0	0	Never	9	Primary	4.8	9.4	55.1	7.4	2	15	0	0	0	1	Blastocyst	5BB	HRT	Oral estradiol valerate	Vaginal progesterone gel	9.2	36	11.8	no	15.2	9.2	no	28.3	0		0	0
441	P0240	25.7	1	0	Never	7	Primary	7.7	7.1	38.4	0.9	2	5	5	3	2	1	Blastocyst	5AA	HRT	Oral estradiol valerate	Vaginal progesterone gel	8.7	40	11.9	no	13.7	9.3	no	6.5	0		0	0
443	PX1266	27.3	0	0	Never	8	Primary	6.9	5	53.1	1.9	2	9	9	7	4	1	Blastocyst	5BA	HRT	Oral estradiol valerate	Vaginal progesterone gel	7.2	32	11.9	no	16.1	9.2	no	26.7	1		1	0
444	PX1087	32.2	0	0	Never	8	Primary	5.4	7.3	42.6	5.4	2	11	11	7	4	1	Blastocyst	3BA	HRT	Oral estradiol valerate	Vaginal progesterone gel	11.9	28	11.9	no	21.9	9.3	no	27.4	0		0	0
442	PX1089	31.4	0	0	Never	9	Primary	2.9	8.6	32.2	8.8	2	18	15	7	4	1	Blastocyst	5BA	HRT	Oral estradiol valerate	Vaginal progesterone gel	9.9	30	11.9	no	16.5	9.2	no	23.3	0		0	0
445	P0109	29.2	2	1	Never	8	Primary	7.5	7	40	0.8	1	7	7	7	2	1	Blastocyst	3AA	HRT	Oral estradiol valerate	Vaginal progesterone gel	10	39	12	no	11.9	9.3	no	5.1	1	0	0	1	39	0	3894	0	0	0	0	Vaginal
447	P0028	25.3	1	1	Never	9	Primary	7.7	4.7	50.5	0.9	5	7	7	6	4	1	Cleavage	7B	HRT	Oral estradiol valerate	Micronized progesterone	5.8	38	12	no	20.8	9.3	no	6.9	0		0	0
449	PX1201	43.2	0	0	Never	8	Primary	7.6	7	50.5	1.3	2	7	6	4	4	1	Blastocyst	5BA	HRT	Oral estradiol valerate	Vaginal progesterone gel	8.4	34	12	no	11.8	9.3	no	10.1	0		0	0
452	P0675	25.7	0	0	Never	3	Primary	7.3	8.3	38.7	1.4	0	6	5	5	3	2	Cleavage	10A, 10A	HRT	Oral estradiol valerate	Micronized progesterone	9.9	40	12	no	24	9.3	no	13.3	0		0	0
456	P0378	19.1	0	0	Never	8	Primary	7.9	9.1	39.4	1.8	4	9	9	9	4	2	Blastocyst	4AB, 3BB	HRT	Oral estradiol valerate	Vaginal progesterone gel	11.9	33	12	no	11	9.3	no	29.9	0		0	0
455	P0826	21.4	2	1	Never	5	Primary	6.9	7.8	43.8	2.3	1	10	9	9	6	2	Blastocyst	3AA, 5AA	HRT	Oral estradiol valerate	Vaginal progesterone gel	9.5	37	12	no	15.8	9.3	no	19.6	1	0	0	1	39.6	0	3106	1	0	1	0	Vaginal
451	PX1036	31.5	0	0	Never	8	Secondary	6.9	10.4	30.6	2.4	2	8	3	2	0	1	Blastocyst	4AA	HRT	Oral estradiol valerate	Vaginal progesterone gel	9.3	35	12	no	15.1	9.3	no	12.7	0		0	0
454	P0020	28.7	1	0	Never	11	Secondary	8.3	7.8	40.9	2.6	5	8	4	4	2	2	Blastocyst	3BB, 3AA	HRT	Oral estradiol valerate	Vaginal progesterone gel	10.2	41	12	no	17	9.3	no	17.3	1	0	0	1	38.2	0	3941	0	0	0	0	Vaginal
448	PX1277	44.7	1	1	Never	8	Primary	7	9.2	33.4	2.6	2	10	10	7	4	1	Blastocyst	4AA	HRT	Oral estradiol valerate	Vaginal progesterone gel	8.2	34	12	no	15.6	9.3	no	7.2	0		0	0
446	PX1456	16.1	0	0	Never	7	Primary	6.6	7.7	41.8	3.3	2	9	9	7	4	1	Blastocyst	3BB	HRT	Oral estradiol valerate	Vaginal progesterone gel	9.8	22	12	no	10.6	9.3	no	6.4	0		0	0
453	PX1283	28	0	0	Never	8	Primary	5.9	7.7	41.4	3.8	2	10	2	2	1	1	Blastocyst	5BB	HRT	Oral estradiol valerate	Vaginal progesterone gel	7.1	34	12	no	11.4	9.3	no	16.5	0		0	0
450	PX1249	20.2	1	0	Never	4	Primary	4.7	8	39.3	8.6	2	16	5	5	4	1	Blastocyst	3BB	HRT	Oral estradiol valerate	Vaginal progesterone gel	7.9	19	12	no	12	9.3	no	12.1	0		0	0
459	P0633	27.3	0	0	Never	9	Secondary	7.9	5.7	37.1	0.3	2	8	6	6	2	2	Blastocyst	3AA, 3AA	HRT	Oral estradiol valerate	Vaginal progesterone gel	5.6	38	12.1	no	19.8	9.4	no	10.4	1	0	0	1	36.8	1	2786	0	0	0	0	Vaginal
463	P0144	24.8	0	0	Never	3	Primary	7.1	7.8	45.2	0.5	0	7	6	6	3	1	Blastocyst	3BB	HRT	Oral estradiol valerate	Micronized progesterone	9.5	39	12.1	no	20.3	9.4	no	26.1	1	1	0	1	40.9	0	3854	0	0	0	0	Vaginal
460	PX1097	17.6	0	0	Never	8	Primary	8.2	5.4	35.9	0.8	2	7	5	2	2	1	Blastocyst	5BA	HRT	Oral estradiol valerate	Vaginal progesterone gel	8.2	40	12.1	no	11.3	9.4	no	12.2	0		0	0
461	P0547	18.5	0	0	Never	6	Primary	9.2	9.3	39.5	2	1	10	9	8	3	1	Cleavage	7B	HRT	Oral estradiol valerate	Vaginal progesterone gel	7.5	38	12.1	no	17	9.4	no	23.8	1		1	0
458	P0017	27.4	0	0	Never	9	Secondary	8.3	8.1	38	2.2	2	5	4	3	2	1	Blastocyst	3BB	HRT	Oral estradiol valerate	Vaginal progesterone gel	9	41	12.1	no	13.5	9.4	no	6.4	1	0	0	1	40.3	0	4237	0	0	0	0	Vaginal
457	P0197	26.6	4	1	Never	6	Primary	6.6	4.4	41	3.2	5	9	8	6	3	1	Blastocyst	3AA	HRT	Oral estradiol valerate	Vaginal progesterone gel	8.6	38	12.1	no	14.8	9.4	no	24.7	1		1	0
462	PX1004	16.7	1	1	Current	8	Primary	4.7	11.2	54.8	9.5	2	21	12	7	4	1	Blastocyst	5BA	HRT	Oral estradiol valerate	Vaginal progesterone gel	9.1	32	12.1	no	12.1	9.4	no	24.9	0		0	0
469	P0650	23.3	1	0	Never	7	Primary	7.5	4.8	39.9	0.7	5	8	8	8	8	1	Blastocyst	3AA	HRT	Oral estradiol valerate	Vaginal progesterone gel	11.4	30	12.2	no	18.2	9.5	no	11.9	0		0	0
464	PX1077	32.8	0	0	Never	8	Primary	7.5	6.6	50.9	1	2	7	7	7	4	1	Blastocyst	4AA	HRT	Oral estradiol valerate	Vaginal progesterone gel	7.6	25	12.2	no	18.6	9.5	no	3	0		0	0
474	P0390	20	0	0	Former	9	Primary	7.9	8.3	35	2.2	3	10	3	1	0	1	Cleavage	9B	HRT	Oral estradiol valerate	Micronized progesterone	9.8	33	12.2	no	16.4	9.4	no	23.6	1	0	0	1	38.7	0	3140	0	0	0	0	Vaginal
465	P0287	25.4	0	0	Former	4	Secondary	6.7	11.8	44.5	2.4	4	8	7	5	4	2	Blastocyst	3BB, 3AA	HRT	Oral estradiol valerate	Micronized progesterone	10.6	37	12.2	no	21.6	9.4	no	3.3	0		0	0
472	PX1070	18.4	0	0	Never	8	Primary	6.4	8.2	52.2	4.1	2	11	11	7	4	1	Blastocyst	5AA	HRT	Oral estradiol valerate	Vaginal progesterone gel	7.7	30	12.2	no	13.9	9.4	no	20.6	0		0	0
475	PX1315	31.6	4	1	Never	8	Primary	6.3	6.9	25.3	4.5	2	12	8	7	4	1	Blastocyst	3BA	HRT	Oral estradiol valerate	Vaginal progesterone gel	9.2	39	12.2	no	18.1	9.4	no	29.1	0		0	0
467	PX1500	20.6	0	0	Former	6	Primary	5.6	5.9	32	4.6	2	9	9	7	4	1	Blastocyst	3BB	HRT	Oral estradiol valerate	Vaginal progesterone gel	8.4	21	12.2	no	11.2	9.5	no	10.7	0		0	0
473	PX1356	44.6	0	0	Never	8	Primary	6.3	7.1	43.2	5	2	12	0	0	0	1	Blastocyst	4BB	HRT	Oral estradiol valerate	Vaginal progesterone gel	8.9	23	12.2	no	10.5	9.5	no	21.3	0		0	0
471	PX1043	19.4	0	0	Never	8	Primary	5.3	5.2	39.2	7.4	2	12	10	7	4	1	Blastocyst	5BB	HRT	Oral estradiol valerate	Vaginal progesterone gel	8	29	12.2	no	10.7	9.5	no	18.6	0		0	0
468	PX1206	18.6	0	0	Never	8	Primary	3.5	5.4	32.4	7.7	2	14	12	7	4	1	Blastocyst	3BB	HRT	Oral estradiol valerate	Vaginal progesterone gel	11.2	27	12.2	no	17	9.5	no	11.4	0		0	0
466	PX1521	25.2	0	0	Never	8	Secondary	5.2	8.7	50.9	8.1	2	14	13	7	4	1	Blastocyst	3AB	HRT	Oral estradiol valerate	Vaginal progesterone gel	9.9	23	12.2	no	18.7	9.5	no	4.6	0		0	0
470	PX1345	35	0	0	Never	8	Primary	4.6	6.4	34.1	9.1	2	15	8	7	4	1	Blastocyst	3BB	HRT	Oral estradiol valerate	Vaginal progesterone gel	8.6	27	12.2	no	22.8	9.4	no	14.5	1		1	0
477	P0087	25.5	0	0	Never	9	Secondary	7.4	6.4	35.5	1.6	4	6	3	3	2	1	Blastocyst	5AA	HRT	Oral estradiol valerate	Micronized progesterone	8.2	41	12.3	no	11.5	9.5	no	12.4	0		0	0
478	P0789	29.8	0	0	Never	7	Secondary	7.5	4.2	30.6	2.4	1	10	9	6	3	2	Cleavage	7B, 8A	HRT	Oral estradiol valerate	Vaginal progesterone gel	9.4	37	12.3	no	19.6	9.5	no	15.4	0		0	0
480	PX1007	33	4	1	Never	8	Secondary	5	6.6	37.5	5.6	2	9	3	2	2	1	Blastocyst	4BA	HRT	Oral estradiol valerate	Vaginal progesterone gel	8.9	41	12.3	no	17.8	9.5	no	28.3	1	0	0	1	38.7	0	4099	0	0	0	0	Vaginal
479	PX1517	33.4	2	0	Never	5	Primary	4.7	10.2	38.2	6.2	2	15	0	0	0	1	Blastocyst	3BA	HRT	Oral estradiol valerate	Vaginal progesterone gel	9.2	20	12.3	no	16	9.5	no	19.5	1	0	0	1	37.9	0	3715	0	0	0	0	Vaginal
476	PX1187	20.7	0	0	Never	8	Primary	5	8.9	30.4	9	2	17	0	0	0	1	Blastocyst	5AB	HRT	Oral estradiol valerate	Vaginal progesterone gel	10.3	31	12.3	no	14.5	9.5	no	11.2	0		0	0
486	P0016	28.6	0	0	Never	9	Secondary	8	7.5	34.2	0.5	3	7	7	7	7	2	Blastocyst	3BB, 4AB	HRT	Oral estradiol valerate	Vaginal progesterone gel	10.1	26	12.4	no	14.1	9.6	no	15.9	1		1	0
485	P0199	26.2	0	0	Never	6	Primary	8.1	5	38.5	1.8	5	7	7	7	2	1	Blastocyst	5AA	HRT	Oral estradiol valerate	Micronized progesterone	9.9	38	12.4	no	12.1	9.6	no	15.4	0		0	0
481	P0629	28.5	0	0	Never	3	Primary	6.3	8	51.9	2	2	7	5	4	1	1	Blastocyst	4AB, 4AB	HRT	Oral estradiol valerate	Vaginal progesterone gel	11.9	42	12.4	no	13.6	9.6	no	7.3	0		0	0
483	PX1353	16.2	0	0	Never	8	Primary	7.5	8.9	44.2	2.9	2	7	5	3	3	1	Blastocyst	4BA	HRT	Oral estradiol valerate	Vaginal progesterone gel	6.8	32	12.4	no	20.2	9.6	no	10.5	1		1	0
488	P0417	23.9	0	0	Never	9	Secondary	7.2	4.4	40.8	3.1	0	8	8	8	5	2	Blastocyst	3AA, 5BB	HRT	Oral estradiol valerate	Vaginal progesterone gel	7	30	12.4	no	10.8	9.6	no	25.6	1	0	0	1	38.6	0	2543	0	0	0	0	Vaginal
482	PX1069	33.8	0	0	Never	8	Primary	7.6	7.3	28.3	3.8	2	14	4	2	0	1	Blastocyst	4AA	HRT	Oral estradiol valerate	Vaginal progesterone gel	8.6	33	12.4	no	13.3	9.6	no	10.4	0		0	0
484	PX1493	28.8	2	1	Never	8	Primary	6.1	5.5	30.4	5.9	2	14	0	0	0	1	Blastocyst	4BB	HRT	Oral estradiol valerate	Vaginal progesterone gel	6.5	37	12.4	no	14.3	9.6	no	10.6	0		0	0
487	PX1317	27	0	0	Never	8	Primary	4.7	7.2	34.4	7.8	2	12	1	0	0	1	Blastocyst	4BB	HRT	Oral estradiol valerate	Vaginal progesterone gel	8.6	41	12.4	no	12.5	9.6	no	24.4	0		0	0
492	P0011	26	0	0	Never	7	Secondary	6.6	7.4	46.3	0.5	3	6	6	6	5	1	Blastocyst	3BB	HRT	Oral estradiol valerate	Vaginal progesterone gel	8.3	32	12.5	no	13.7	9.7	no	13.5	1	0	0	1	40.5	0	2581	0	0	0	0	Vaginal
493	P0182	23.6	0	0	Never	10	Primary	7.8	8.4	36	1	0	8	8	8	5	1	Blastocyst	5BB	HRT	Oral estradiol valerate	Micronized progesterone	8.6	34	12.5	no	21.2	9.6	no	17.9	0		0	0
489	P0439	25.3	0	0	Never	10	Secondary	7.4	5.4	33.9	1.9	4	8	7	4	3	1	Blastocyst	3AA	HRT	Oral estradiol valerate	Micronized progesterone	10.2	38	12.5	no	18.7	9.6	no	3.7	0		0	0
495	P0009	24.8	0	0	Never	7	Primary	6	10.9	40.7	3	2	10	4	4	1	1	Blastocyst	5AA	HRT	Oral estradiol valerate	Vaginal progesterone gel	9.8	41	12.5	no	16.6	9.7	no	22.4	0		0	0
494	PX1312	40.2	0	0	Never	7	Primary	6.8	7.9	37.3	4.4	2	13	0	0	0	1	Blastocyst	4BA	HRT	Oral estradiol valerate	Vaginal progesterone gel	8.4	22	12.5	no	23.7	9.6	no	19.6	1		1	0
490	PX1131	24.6	0	0	Never	8	Primary	6.5	9.1	60.8	5	2	13	13	7	4	1	Blastocyst	3AB	HRT	Oral estradiol valerate	Vaginal progesterone gel	9.4	36	12.5	no	21.4	9.6	no	8.7	1	0	0	1	40.3	0	3439	0	0	0	0	Vaginal
491	PX1068	19.8	0	0	Never	5	Secondary	5.9	7.9	55.1	5.7	2	13	11	7	4	1	Blastocyst	5AA	HRT	Oral estradiol valerate	Vaginal progesterone gel	8.3	20	12.5	no	16.9	9.6	no	11.5	1	0	0	1	37.5	0	3828	0	0	0	0	Vaginal
499	P0099	23.3	0	0	Never	9	Primary	7.6	7	33.5	0.6	1	7	7	7	4	2	Cleavage	8A, 8A	HRT	Vaginal estradiol	Vaginal progesterone gel	10.3	30	12.6	no	20.7	9.7	no	11.2	0		0	0
497	P0279	25.8	0	0	Never	8	Primary	7.8	8.6	45.8	0.6	3	7	7	7	7	2	Blastocyst	4AB, 5AA	HRT	Oral estradiol valerate	Vaginal progesterone gel	9.1	29	12.6	no	13.6	9.7	no	8	0		0	0
504	P0054	23.2	0	0	Never	10	Primary	8.7	5.8	42.8	0.9	2	6	6	6	4	2	Blastocyst	5AA, 3AA	HRT	Oral estradiol valerate	Vaginal progesterone gel	5	30	12.6	no	10	9.7	no	22.8	0		0	0
496	P0119	19.3	2	0	Never	9	Primary	8.1	6.5	45.3	1.1	5	7	7	6	2	2	Blastocyst	3AA, 4AB	HRT	Oral estradiol valerate	Vaginal progesterone gel	8.7	37	12.6	no	11.4	9.7	no	7	0		0	0
503	P0284	27.3	0	0	Never	9	Primary	8.2	8	37.8	1.8	4	7	7	7	4	1	Blastocyst	4BA	HRT	Oral estradiol valerate	Micronized progesterone	8.5	33	12.6	no	14.5	9.7	no	17.8	0		0	0
500	P0138	19.5	0	0	Never	8	Secondary	7.4	5.8	35.5	2.2	5	8	8	5	4	1	Blastocyst	5BA	HRT	Oral estradiol valerate	Micronized progesterone	9.6	32	12.6	no	10.7	9.7	no	11.5	1		1	0
498	P0262	24.7	0	0	Never	9	Primary	7	6.5	28.3	2.9	2	7	7	6	3	2	Blastocyst	4AB, 3AA	HRT	Oral estradiol valerate	Micronized progesterone	10.1	37	12.6	no	18.8	2.9	yes	9.8	0		0	0
502	P0128	24.5	0	0	Never	9	Secondary	7.1	9.6	31.1	3.4	5	10	6	6	4	1	Blastocyst	3BB	HRT	Oral estradiol valerate	Vaginal progesterone gel	9.5	36	12.6	no	15.2	9.7	no	12.4	0		0	0
501	PX1162	17.6	0	0	Never	9	Primary	5.5	7.4	44	6.1	2	15	15	7	4	1	Blastocyst	4BA	HRT	Oral estradiol valerate	Vaginal progesterone gel	10.4	32	12.6	no	19.2	9.7	no	12	1	0	0	1	38	0	2971	0	0	0	0	Vaginal
506	P0156	23	0	0	Never	8	Primary	7.8	7.2	36.6	2	3	7	7	7	3	1	Blastocyst	5BB	HRT	Oral estradiol valerate	Vaginal progesterone gel	9.9	37	12.7	no	20.6	9.7	no	9.8	1	0	0	1	38.5	0	3395	0	0	0	0	Vaginal
507	P0365	30	0	0	Never	7	Primary	6.7	9.9	47.6	2.6	2	7	6	4	2	2	Blastocyst	4AB, 5BB	HRT	Transdermal estradiol	Vaginal progesterone gel	7.9	36	12.7	no	19.1	9.8	no	19.1	1	0	0	1	40.6	0	2910	1	0	0	0	Cesarean
510	P0234	22.3	0	0	Never	5	Primary	9.3	6.9	44.9	2.8	0	9	7	7	5	2	Blastocyst	3BB, 3BB	HRT	Oral estradiol valerate	Vaginal progesterone gel	6.7	31	12.7	no	19.9	9.8	no	27.1	1	0	0	1	41.8	0	3404	0	0	0	0	Vaginal
509	PX1256	19.6	0	0	Never	8	Primary	7.6	6.1	43.8	3.4	2	7	7	7	4	1	Blastocyst	5BB	HRT	Oral estradiol valerate	Vaginal progesterone gel	8.6	40	12.7	no	13.8	9.8	no	24.2	0		0	0
505	PX1424	23.5	0	0	Never	8	Primary	7.3	5.2	48.6	3.5	2	8	8	7	4	1	Blastocyst	5AA	HRT	Oral estradiol valerate	Vaginal progesterone gel	10	31	12.7	no	10.8	9.8	no	9.7	1	0	0	1	40	0	3633	0	0	0	0	Vaginal
508	PX1449	20.6	0	0	Never	8	Primary	5.4	6.5	50.2	4.6	2	10	10	7	4	1	Blastocyst	4BA	HRT	Oral estradiol valerate	Vaginal progesterone gel	8.3	27	12.7	no	18.2	9.8	no	22.9	1	0	0	1	36.3	1	2970	0	0	0	0	Vaginal
514	PX1261	45	0	0	Never	8	Primary	7.9	7.1	37.6	0.8	2	6	0	0	0	1	Blastocyst	5AA	HRT	Oral estradiol valerate	Vaginal progesterone gel	9.3	24	12.8	no	18	9.8	no	8.2	0		0	0
511	P0241	27.6	1	1	Never	8	Primary	7.4	3.6	34.6	1.2	5	7	4	2	0	1	Cleavage	9B, 9B	HRT	Oral estradiol valerate	Micronized progesterone	7.6	35	12.8	no	24	9.8	no	6.3	0		0	0
513	P0816	25.5	0	0	Never	7	Primary	6.7	9.2	36.8	1.7	3	7	7	7	6	1	Blastocyst	3AA	HRT	Oral estradiol valerate	Vaginal progesterone gel	10.5	30	12.8	no	13.7	9.9	no	7.8	1	0	0	1	37.8	0	2991	0	0	0	0	Vaginal
515	P0012	25.8	3	0	Never	3	Primary	7.3	7.4	37.6	2.9	3	11	6	5	4	2	Blastocyst	5BB, 3AA	HRT	Oral estradiol valerate	Micronized progesterone	10	42	12.8	no	14	9.9	no	8.5	1		1	0
516	P0116	18.5	0	0	Never	9	Primary	6.8	10.2	43.8	3.3	5	8	8	8	6	2	Blastocyst	5AA, 5AA	HRT	Oral estradiol valerate	Vaginal progesterone gel	10	32	12.8	no	20.9	9.9	no	8.9	1		1	0
512	PX1408	33.2	1	1	Never	9	Primary	5.6	8.7	39.6	5	2	11	11	7	4	1	Blastocyst	3AB	HRT	Oral estradiol valerate	Vaginal progesterone gel	8.6	27	12.8	no	24.4	9.8	no	6.8	1	0	0	1	38.2	0	3625	0	0	0	0	Vaginal
517	PX1013	40.5	0	0	Never	8	Primary	5.8	4.6	37.6	5.6	2	11	0	0	0	1	Blastocyst	5AA	HRT	Oral estradiol valerate	Vaginal progesterone gel	8.3	28	12.8	no	21.3	9.9	no	12	0		0	0
519	PX1038	40.6	4	0	Never	9	Primary	8.3	8	47.1	2.4	2	8	8	7	4	1	Blastocyst	4AA	HRT	Oral estradiol valerate	Vaginal progesterone gel	7.4	28	12.9	no	22	9.9	no	8.1	0		0	0
521	P0125	26.1	0	0	Never	10	Secondary	6.6	6.5	43.6	2.7	3	10	5	3	1	1	Blastocyst	5AA	HRT	Oral estradiol valerate	Vaginal progesterone gel	9	42	12.9	no	17.6	9.9	no	16.8	0		0	0
523	P0411	25.9	1	1	Never	5	Secondary	6.8	6.7	39.6	2.8	1	8	8	8	7	2	Blastocyst	5AA, 5BB	HRT	Oral estradiol valerate	Vaginal progesterone gel	5.5	28	12.9	no	10.5	9.9	no	27	0		0	0
520	PX1396	20.6	4	1	Never	4	Primary	6.7	8.5	39.9	3.5	2	11	2	1	0	1	Blastocyst	5BA	HRT	Oral estradiol valerate	Vaginal progesterone gel	10.7	19	12.9	no	17.4	9.9	no	11.6	1	0	0	1	37.7	0	3692	0	0	0	0	Vaginal
518	PX1154	34.7	0	0	Never	8	Primary	5.1	10.7	44.8	6.3	2	14	13	7	4	1	Blastocyst	4AA	HRT	Oral estradiol valerate	Vaginal progesterone gel	9.1	32	12.9	no	21.5	9.9	no	3.1	0		0	0
522	PX1351	25.4	1	0	Never	4	Primary	5.4	5.8	43.2	8.1	2	14	5	0	0	1	Blastocyst	3BB	HRT	Oral estradiol valerate	Vaginal progesterone gel	7.3	19	12.9	no	21.8	9.9	no	17.4	0		0	0
529	P0824	22.9	0	0	Never	7	Primary	7.5	4.8	37.2	0.9	5	10	9	8	5	1	Blastocyst	4BB	HRT	Oral estradiol valerate	Vaginal progesterone gel	6.6	36	13	no	15.7	10	no	18.1	1	0	0	1	38.8	0	3205	0	0	0	0	Cesarean
528	P0368	30	1	1	Current	5	Primary	6.5	6.6	42.5	1.6	3	7	7	7	4	1	Blastocyst	3BB	HRT	Estrogen patch	Micronized progesterone	7.6	31	13	no	22.2	10	no	13.4	0		0	0
526	P0187	23.3	0	0	Never	5	Secondary	7.7	9.1	41.3	1.7	2	10	10	10	10	2	Blastocyst	5AA, 4AB	HRT	Oral estradiol valerate	Vaginal progesterone gel	9.8	26	13	no	11.5	10	no	10.3	0		0	0
530	P0520	22.7	0	0	Never	9	Primary	8	6.8	36.2	2	0	10	10	10	10	1	Blastocyst	5BB	HRT	Oral estradiol valerate	Vaginal progesterone gel	7.5	29	13	no	17.7	10	no	21.8	1		1	0
525	PX1328	15.5	0	0	Never	8	Primary	7	7	38.3	4	2	10	0	0	0	1	Blastocyst	3BA	HRT	Oral estradiol valerate	Vaginal progesterone gel	7.8	23	13	no	20.7	9.9	no	9.6	1	1	0	1	41	0	4350	0	0	0	0	Vaginal
524	PX1049	24.8	0	0	Never	8	Primary	6.7	8	38.2	4.3	2	10	8	7	4	1	Blastocyst	4BB	HRT	Oral estradiol valerate	Vaginal progesterone gel	8.7	25	13	no	16.4	10	no	6.7	1	0	0	1	39.6	0	3349	0	0	0	0	Vaginal
527	PX1490	24.9	0	0	Never	8	Primary	4.3	7.1	43.1	9.1	2	16	16	7	4	1	Blastocyst	4AA	HRT	Oral estradiol valerate	Vaginal progesterone gel	8.6	30	13	no	10.7	10	no	13	0		0	0
534	PX1160	22.2	1	0	Never	8	Primary	8.5	8.5	46.3	0.7	2	8	5	2	0	1	Blastocyst	5AB	HRT	Oral estradiol valerate	Vaginal progesterone gel	10	38	13.1	no	13.2	10.2	no	14.9	0		0	0
531	P0331	21.5	1	1	Never	8	Primary	7.8	4.9	48.9	2	0	7	6	3	2	1	Cleavage	8A	HRT	Oral estradiol valerate	Micronized progesterone	8	37	13.1	no	15.3	10.3	no	8.5	1	0	0	1	40.1	0	2924	0	0	0	0	Vaginal
536	P0057	23.3	1	0	Never	10	Secondary	6.7	7.4	52.9	3	2	10	10	7	5	1	Blastocyst	4BB	HRT	Oral estradiol valerate	Micronized progesterone	9.8	30	13.1	no	13.9	10.1	no	24.7	0		0	0
533	P0236	22.4	0	0	Never	5	Primary	7.8	7.1	47.6	3.1	4	8	8	8	4	2	Blastocyst	4AB, 3AA	HRT	Oral estradiol valerate	Vaginal progesterone gel	9.1	32	13.1	no	19	10.3	no	14.7	1	0	0	1	40	0	3212	0	0	0	0	Vaginal
532	P0780	23	4	1	Never	4	Primary	6.2	4.2	52.1	3.3	5	9	9	9	7	2	Blastocyst	4AB, 5BB	HRT	Oral estradiol valerate	Micronized progesterone	10.1	29	13.1	no	13.1	10.4	no	13.7	0		0	0
535	PX1248	25	0	0	Never	8	Primary	4.5	9.2	37.9	9.8	2	19	12	7	4	1	Blastocyst	3BB	HRT	Oral estradiol valerate	Vaginal progesterone gel	10.6	25	13.1	no	15.9	10.2	no	17.4	1	0	0	1	41.3	0	2680	0	0	0	0	Vaginal
543	PX1395	41.6	0	0	Never	8	Primary	7.8	6.1	37.8	0.6	2	7	7	7	4	1	Blastocyst	4AA	HRT	Oral estradiol valerate	Vaginal progesterone gel	8.7	38	13.2	no	13	10.4	no	23.9	0		0	0
542	PX1220	29.2	0	0	Former	7	Primary	8.6	6	39	1.3	2	4	4	4	4	1	Blastocyst	4BB	HRT	Oral estradiol valerate	Vaginal progesterone gel	9	22	13.2	no	12.4	10.6	no	20.4	1	1	0	1	38.7	0	3028	0	0	0	0	Vaginal
545	PX1103	42	0	0	Never	3	Primary	7.7	6.6	31	1.6	2	7	2	1	0	1	Blastocyst	4AA	HRT	Oral estradiol valerate	Vaginal progesterone gel	8.5	18	13.2	no	14.5	10.4	no	26	0		0	0
538	PX1188	17.8	0	0	Never	8	Primary	7.8	6.8	28.2	1.6	2	7	3	1	0	1	Blastocyst	3BB	HRT	Oral estradiol valerate	Vaginal progesterone gel	9.3	25	13.2	no	23.3	10.7	no	10	1	0	0	1	40.6	0	3230	0	0	0	0	Vaginal
537	PX1195	19.4	0	0	Never	5	Primary	6.8	7.7	48.9	1.8	2	6	6	6	4	1	Blastocyst	3BA	HRT	Oral estradiol valerate	Vaginal progesterone gel	8.7	20	13.2	no	18.4	10.6	no	7.4	0		0	0
540	PX1137	18.3	0	0	Never	4	Primary	8	6.5	53.1	2.3	2	8	3	1	1	1	Blastocyst	4BB	HRT	Oral estradiol valerate	Vaginal progesterone gel	7.6	19	13.2	no	11.7	10.7	no	11.9	1	0	0	1	42.2	0	3919	0	0	0	0	Vaginal
539	PX1082	32.7	0	0	Never	8	Primary	5.3	6	46.3	8.3	2	16	16	7	4	1	Blastocyst	5AB	HRT	Oral estradiol valerate	Vaginal progesterone gel	9.2	23	13.2	no	23	10.6	no	10.3	0		0	0
541	PX1458	18.1	0	0	Never	8	Primary	5.7	6.6	41.1	8.4	2	17	15	7	4	1	Blastocyst	4BA	HRT	Oral estradiol valerate	Vaginal progesterone gel	9.5	29	13.2	no	16.7	10.5	no	12.3	0		0	0
544	PX1318	42.5	0	0	Never	8	Primary	5.4	5.1	35.9	8.9	2	14	12	7	4	1	Blastocyst	4AA	HRT	Oral estradiol valerate	Vaginal progesterone gel	9.8	28	13.2	no	22.5	22.9	no	25.6	1	0	0	1	37.4	0	3143	0	0	0	0	Vaginal
550	P0191	27.9	0	0	Never	10	Primary	7.3	8	39.2	0.4	4	7	7	5	2	1	Blastocyst	3BB	HRT	Estrogen patch	Vaginal progesterone gel	13.1	36	13.3	no	19.4	18.7	no	16.7	1	0	0	1	38.1	0	3109	0	1	0	0	Cesarean
548	P0464	19.3	0	0	Never	3	Primary	8.6	2.5	42.5	0.5	2	7	7	5	3	2	Blastocyst	5AA, 3BB	HRT	Oral estradiol valerate	Vaginal progesterone gel	9	37	13.3	no	17.8	10.9	no	9.4	0		0	0
554	PX1401	45	0	0	Former	8	Primary	6.6	5.3	31.3	0.6	2	5	5	5	4	1	Blastocyst	5AB	HRT	Oral estradiol valerate	Vaginal progesterone gel	9.8	38	13.3	no	14.9	10.9	no	29.2	0		0	0
549	P0166	24.4	0	0	Never	9	Secondary	8.1	7.4	41.9	2.2	3	7	7	4	1	1	Blastocyst	3BB	HRT	Oral estradiol valerate	Vaginal progesterone gel	9.8	39	13.3	no	13.4	10.9	no	15.3	1	1	0	1	39.4	0	3669	0	0	0	0	Vaginal
553	P0673	21.4	0	0	Former	4	Primary	7.5	5.8	20.4	3.2	5	9	9	7	3	1	Blastocyst	3BB	HRT	Oral estradiol valerate	Micronized progesterone	7.2	37	13.3	no	23.8	11	no	25.7	0		0	0
547	PX1358	44.3	0	0	Never	6	Primary	7	7.9	43.8	5.7	2	10	10	7	4	1	Blastocyst	3AA	HRT	Oral estradiol valerate	Vaginal progesterone gel	10	21	13.3	no	17.5	11	no	8.9	0		0	0
546	PX1061	31	1	1	Never	8	Primary	3.9	9.7	45.1	8.2	2	14	14	7	4	1	Blastocyst	4BA	HRT	Oral estradiol valerate	Vaginal progesterone gel	9.5	42	13.3	no	15.3	10.9	no	7.5	0		0	0
551	PX1361	17.5	2	0	Never	8	Primary	3.5	8.9	37.4	9	2	15	14	7	4	1	Blastocyst	5BA	HRT	Oral estradiol valerate	Vaginal progesterone gel	8.5	29	13.3	no	15.2	10.9	no	21.4	1	0	0	1	37.1	0	4056	0	0	0	0	Vaginal
552	PX1531	20	0	0	Never	8	Primary	4.5	4.3	47.4	9.8	2	16	6	6	4	1	Blastocyst	4BA	HRT	Oral estradiol valerate	Vaginal progesterone gel	7.8	23	13.3	no	15.5	11.1	no	24.3	1	0	0	1	38.9	0	3885	0	0	0	0	Vaginal
558	P0900	30	4	0	Never	6	Secondary	7.2	9	37.2	1.2	0	8	8	6	4	1	Blastocyst	5BB	HRT	Oral estradiol valerate	Vaginal progesterone gel	9.8	38	13.4	no	12.7	11.3	no	7.7	1		1	0
555	P0610	25.2	0	0	Never	8	Primary	7	8	45.7	1.5	2	6	6	6	3	1	Blastocyst	3BB	HRT	Oral estradiol valerate	Vaginal progesterone gel	10.1	37	13.4	no	11.7	11.1	no	6.5	1	0	0	1	39.6	0	3236	0	0	0	0	Vaginal
562	P0169	30	1	1	Never	7	Primary	6.6	6.2	37	2.1	1	8	8	8	3	2	Blastocyst	3BB, 5AA	HRT	Oral estradiol valerate	Vaginal progesterone gel	7.9	36	13.4	no	11.3	11.1	no	19.2	0		0	0
557	P0063	23.8	0	0	Never	8	Primary	6.7	9.6	34.6	2.2	0	12	12	12	9	1	Cleavage	8A	HRT	Oral estradiol valerate	Micronized progesterone	8.5	27	13.4	no	10.2	11.2	no	7.7	1	0	0	1	38	0	3152	0	0	0	0	Vaginal
561	PX1461	17	1	1	Never	7	Primary	6.3	6.5	47.6	3.1	2	10	10	7	4	1	Blastocyst	3AA	HRT	Oral estradiol valerate	Vaginal progesterone gel	10.1	22	13.4	no	14.4	11.1	no	18.1	1	0	0	1	38.3	0	3609	0	0	0	0	Vaginal
560	PX1015	20.4	2	0	Never	8	Primary	6	7.9	44	6	2	14	3	0	0	1	Blastocyst	3AB	HRT	Oral estradiol valerate	Vaginal progesterone gel	9.4	27	13.4	no	10.4	11.3	no	12.3	1	0	0	1	36	1	3524	0	0	0	0	Vaginal
559	PX1444	44.8	0	0	Never	8	Primary	5.7	7.6	43	6.3	2	15	7	7	4	1	Blastocyst	4AA	HRT	Oral estradiol valerate	Vaginal progesterone gel	10.1	34	13.4	no	16.5	11.2	no	9.6	1	0	0	1	41.8	0	3745	0	0	0	0	Vaginal
556	PX1161	40.5	3	1	Never	8	Primary	3.9	6	43.9	8.1	2	15	15	7	4	1	Blastocyst	4BB	HRT	Oral estradiol valerate	Vaginal progesterone gel	10.8	39	13.4	no	16.4	11.2	no	7.4	1	0	0	1	37.5	0	2866	0	0	0	0	Vaginal
564	PX1338	43.9	0	0	Never	8	Primary	7.6	6.5	43.7	0.6	2	5	5	0	0	1	Blastocyst	4BA	HRT	Oral estradiol valerate	Vaginal progesterone gel	9.3	24	13.5	no	24.7	11.4	no	17.6	0		0	0
568	P0340	27.4	0	0	Never	8	Primary	8.3	7.5	41.2	0.9	0	8	8	8	4	1	Cleavage	9B	HRT	Oral estradiol valerate	Vaginal progesterone gel	10	30	13.5	no	21.6	11.4	no	24.5	0		0	0
567	P0129	24	0	0	Never	9	Secondary	7.3	8.1	40.7	1	0	5	5	5	5	2	Cleavage	9B, 9B	HRT	Oral estradiol valerate	Micronized progesterone	10.3	31	13.5	no	17.2	11.3	no	23.5	1		1	0
563	PX1190	44.4	1	0	Never	8	Primary	6.3	6.6	34.9	2.9	2	11	4	0	0	1	Blastocyst	3AB	HRT	Oral estradiol valerate	Vaginal progesterone gel	8.6	40	13.5	no	18.4	11.5	no	10.2	1	0	0	1	37.4	0	3300	0	0	0	0	Vaginal
569	P0227	22.5	0	0	Never	5	Secondary	7	7.8	43.5	3.2	0	9	4	2	0	1	Blastocyst	4AB, 3AA	HRT	Oral estradiol valerate	Vaginal progesterone gel	11.4	39	13.5	no	10.2	11.5	no	24.5	1	0	0	1	40.7	0	3338	0	0	0	0	Vaginal
566	PX1331	34	0	0	Never	8	Primary	5.5	5.6	33.4	6.3	2	12	2	0	0	1	Blastocyst	3AA	HRT	Oral estradiol valerate	Vaginal progesterone gel	7.5	30	13.5	no	19.3	11.5	no	22.5	1	0	0	1	42.2	0	2976	0	0	0	0	Vaginal
565	PX1109	19.4	0	0	Never	8	Primary	4.7	6.1	32.2	9.6	2	16	11	7	4	1	Blastocyst	4AA	HRT	Oral estradiol valerate	Vaginal progesterone gel	9.6	41	13.5	no	15.5	11.4	no	21.8	0		0	0
573	PX1329	23.3	0	0	Never	8	Primary	6.4	9.5	35	0.4	2	7	2	2	2	1	Blastocyst	4BA	HRT	Oral estradiol valerate	Vaginal progesterone gel	7	36	13.6	no	22.4	11.6	no	11.1	0		0	0
572	P0265	25	0	0	Never	9	Primary	7.3	10.4	33.9	2.9	0	6	5	4	1	1	Blastocyst	5AA, 4AB	HRT	Oral estradiol valerate	Micronized progesterone	8.1	39	13.6	no	20.8	11.8	no	10.9	1	0	0	1	39.2	0	3281	0	0	0	0	Vaginal
575	PX1316	18.2	4	0	Current	8	Primary	6.8	5.5	39.5	2.9	2	11	0	0	0	1	Blastocyst	4BA	HRT	Oral estradiol valerate	Vaginal progesterone gel	10.7	42	13.6	no	13	11.7	no	11.9	1	0	0	1	40.8	0	4042	0	0	0	0	Vaginal
571	P0115	30	0	0	Never	5	Primary	7	6.5	51.6	3	3	11	11	11	7	1	Blastocyst	3BB	HRT	Oral estradiol valerate	Vaginal progesterone gel	8	34	13.6	no	22.8	11.5	no	10.3	0		0	0
574	P0756	21.5	1	1	Never	4	Secondary	7	5.8	27.6	3.3	0	10	10	10	5	2	Blastocyst	4AB, 4AB	HRT	Oral estradiol valerate	Micronized progesterone	9	34	13.6	no	11	11.8	no	11.7	0		0	0
577	PX1034	38.4	0	0	Never	8	Primary	5.4	7.1	37.3	4.6	2	9	9	7	4	1	Blastocyst	4AA	HRT	Oral estradiol valerate	Vaginal progesterone gel	9.2	28	13.6	no	11.6	11.5	no	14.6	0		0	0
578	PX1047	26	0	0	Never	8	Primary	4.2	6.7	34.7	8.6	2	15	10	7	4	1	Blastocyst	4BB	HRT	Oral estradiol valerate	Vaginal progesterone gel	10.1	25	13.6	no	14.3	11.9	no	22	0		0	0
576	PX1498	42.6	1	0	Never	8	Primary	3.4	7.1	41.6	9.1	2	15	0	0	0	1	Blastocyst	5AB	HRT	Oral estradiol valerate	Vaginal progesterone gel	11.5	27	13.6	no	12.5	11.7	no	14.3	0		0	0
570	PX1427	24.8	0	0	Never	8	Primary	4	7.3	44.2	9.6	2	18	4	2	0	1	Blastocyst	3BB	HRT	Oral estradiol valerate	Vaginal progesterone gel	10.5	29	13.6	no	22.1	11.6	no	5.5	1	0	0	1	41.2	0	2991	0	0	0	0	Vaginal
579	P0209	22.1	0	0	Never	6	Secondary	7.4	7.9	41.1	0.4	4	10	10	10	10	1	Blastocyst	5BB	HRT	Oral estradiol valerate	Vaginal progesterone gel	9.7	25	13.7	no	12.7	12.2	no	23.4	1		1	0
581	PX1204	27.1	0	0	Never	8	Primary	7.3	6.8	36.5	0.7	2	5	2	1	1	1	Blastocyst	5BB	HRT	Oral estradiol valerate	Vaginal progesterone gel	9.5	33	13.7	no	20	12.2	no	5	0		0	0
584	P0655	23.5	0	0	Never	7	Primary	6.7	5.7	45.2	1.2	2	9	3	2	0	1	Cleavage	8A	HRT	Oral estradiol valerate	Micronized progesterone	10.2	39	13.7	no	22.2	11.9	no	9.2	0		0	0
582	P0626	26	0	0	Current	2	Primary	6.6	6.2	48	1.8	1	6	4	3	2	1	Blastocyst	5AA	HRT	Vaginal estradiol	Vaginal progesterone gel	8.1	41	13.7	no	11.4	12.1	no	6.4	0		0	0
588	PX1407	36	4	1	Current	7	Primary	7.1	6.2	42.5	2.2	2	8	8	7	4	1	Blastocyst	5AA	HRT	Oral estradiol valerate	Vaginal progesterone gel	9.2	22	13.7	no	14.6	12	no	26.4	0		0	0
583	P0032	24.6	0	0	Never	8	Primary	6.6	6.9	41.3	2.3	4	9	4	4	3	1	Blastocyst	3BB	HRT	Oral estradiol valerate	Vaginal progesterone gel	7.3	36	13.7	no	24.3	12	no	8.1	1	0	0	1	38.6	0	2822	0	0	0	0	Vaginal
587	P0516	25.7	0	0	Never	7	Primary	7.3	6.5	48.6	2.3	0	9	7	7	5	2	Blastocyst	4AB, 3BB	HRT	Oral estradiol valerate	Vaginal progesterone gel	10.6	31	13.7	no	23.9	12.1	no	23.7	1	0	0	1	40.2	0	3881	0	1	1	0	Vaginal
586	PX1169	21	0	0	Never	3	Primary	5.8	9.1	35.7	6.5	2	13	13	7	4	1	Blastocyst	4AA	HRT	Oral estradiol valerate	Vaginal progesterone gel	9.3	18	13.7	no	24	12	no	16.2	1	0	0	1	40.3	0	3397	0	0	0	0	Vaginal
580	PX1232	25.8	0	0	Never	3	Primary	5.4	6.7	29.9	8.7	2	15	15	7	4	1	Blastocyst	4BA	HRT	Oral estradiol valerate	Vaginal progesterone gel	8	18	13.7	no	22.5	12.1	no	14.9	1	0	0	1	39	0	3290	0	0	0	0	Vaginal
585	PX1375	39	0	0	Never	6	Primary	3.2	8.8	55.3	9.7	2	14	4	4	4	1	Blastocyst	3BA	HRT	Oral estradiol valerate	Vaginal progesterone gel	8	21	13.7	no	20.9	12.2	no	11.3	0		0	0
591	P0707	24.1	0	0	Never	9	Primary	8.1	8.7	42.9	0.6	5	7	7	7	4	2	Blastocyst	4AB, 3BB	HRT	Oral estradiol valerate	Micronized progesterone	7.2	30	13.8	no	20.8	12.2	no	17.4	1	0	0	1	38	0	2426	0	0	0	0	Vaginal
592	PX1431	32.7	1	1	Never	8	Primary	7.4	9	38.2	1.7	2	9	9	7	4	1	Blastocyst	3AA	HRT	Oral estradiol valerate	Vaginal progesterone gel	7.9	42	13.8	no	17.1	12.2	no	20.9	1	1	0	1	36.2	1	3689	0	0	0	0	Vaginal
589	P0743	27.4	1	1	Never	8	Primary	6.8	8	40.8	2.3	1	8	8	8	5	2	Blastocyst	4AB, 5BB	HRT	Oral estradiol valerate	Vaginal progesterone gel	8.2	30	13.8	no	14	12.3	no	5.1	0		0	0
590	P0426	30	1	1	Never	7	Secondary	7.8	5.5	33.1	2.9	1	9	9	6	4	2	Blastocyst	5BB, 4AB	HRT	Oral estradiol valerate	Micronized progesterone	8.7	32	13.8	no	19.1	12.3	no	9.2	1	0	0	1	39.9	0	3629	0	0	0	0	Vaginal
599	P0489	24.8	2	2	Never	10	Secondary	7.8	8	46.5	0.8	1	5	4	3	1	1	Blastocyst	3AA, 5BB	HRT	Oral estradiol valerate	Vaginal progesterone gel	9.4	40	13.9	no	16.4	12.5	no	23.4	0		0	0
597	PX1376	16.5	0	0	Never	8	Primary	7.6	9.1	27.7	1	2	8	2	2	1	1	Blastocyst	5AB	HRT	Oral estradiol valerate	Vaginal progesterone gel	9.1	42	13.9	no	12.5	12.4	no	22.2	0		0	0
603	P0502	27.7	4	1	Never	8	Primary	7.6	7.5	41.1	1.3	5	8	8	7	4	1	Blastocyst	4BA	HRT	Oral estradiol valerate	Vaginal progesterone gel	10.4	30	13.9	no	24.3	12.3	no	28.5	1	0	0	1	39.3	0	2806	1	0	0	0	Vaginal
596	P0483	19.7	0	0	Never	5	Primary	6.2	8.8	21.3	1.9	5	6	6	6	3	2	Blastocyst	3BB, 5BB	HRT	Oral estradiol valerate	Micronized progesterone	9	36	13.9	no	14.4	12.4	no	20.6	0		0	0
601	P0235	22.5	0	0	Never	5	Primary	5.7	8.3	42.2	2.8	5	7	7	7	5	1	Blastocyst	5AA	HRT	Oral estradiol valerate	Vaginal progesterone gel	11.8	31	13.9	no	12.4	12.6	no	25.4	0		0	0
600	P0581	23.9	0	0	Never	9	Primary	6.4	7.2	44.3	2.8	1	11	9	8	6	2	Blastocyst	4AB, 3BB	HRT	Oral estradiol valerate	Vaginal progesterone gel	8.5	37	13.9	no	11.5	12.8	no	24.6	1		1	0
593	P0471	21.9	1	0	Never	3	Secondary	7.1	4.5	41.6	2.9	2	9	9	9	4	1	Blastocyst	5BB	HRT	Oral estradiol valerate	Vaginal progesterone gel	10	30	13.9	no	22.7	12.5	no	17.8	1	0	0	1	39.6	0	3748	0	0	0	0	Vaginal
595	PX1467	26.5	0	0	Never	8	Primary	6.2	10.1	38	2.9	2	8	6	3	3	1	Blastocyst	3BA	HRT	Oral estradiol valerate	Vaginal progesterone gel	7.6	37	13.9	no	10.7	12.4	no	19.4	0		0	0
598	PX1017	22.5	0	0	Never	7	Primary	6.8	3.1	43.1	3.7	2	10	10	7	4	1	Blastocyst	5AB	HRT	Oral estradiol valerate	Vaginal progesterone gel	8	22	13.9	no	11	12.4	no	23.4	0		0	0
602	PX1127	35.6	0	0	Never	8	Primary	7	5.8	32.1	4.3	2	11	11	7	4	1	Blastocyst	4BA	HRT	Oral estradiol valerate	Vaginal progesterone gel	9.3	27	13.9	no	12.9	12.6	no	26	1		0	1	38.5	0	3490	0	0	0	0	Vaginal
594	PX1179	36.3	0	0	Never	8	Primary	5	10.1	29.4	7.3	2	13	2	1	0	1	Blastocyst	3AB	HRT	Oral estradiol valerate	Vaginal progesterone gel	8.5	34	13.9	no	23.3	12.8	no	18.4	0		0	0
607	PX1398	25.3	0	0	Never	8	Primary	7.5	6.6	37.4	0.4	2	4	4	4	4	1	Blastocyst	3BB	HRT	Oral estradiol valerate	Vaginal progesterone gel	10	27	14	no	15.4	12.9	no	10.8	1	0	0	1	40.1	0	3001	0	0	0	0	Vaginal
614	P0624	25.2	0	0	Never	5	Secondary	8.8	9.5	32.8	1	5	7	7	5	4	2	Blastocyst	3BB, 4AB	HRT	Oral estradiol valerate	Vaginal progesterone gel	9.2	37	14	no	15	13	no	24.9	1	1	0	1	38.9	0	3586	0	1	0	0	Cesarean
616	PX1472	26.8	0	0	Never	8	Primary	6.9	5.3	36.8	1.4	2	7	2	0	0	1	Blastocyst	4BA	HRT	Oral estradiol valerate	Vaginal progesterone gel	8.5	32	14	no	24.6	13	no	30	1	0	0	1	38.7	0	2539	0	0	0	0	Vaginal
610	P0226	21.7	0	0	Former	5	Secondary	7	7.7	45	2.2	1	9	9	7	2	2	Blastocyst	3BB, 5AA	HRT	Vaginal estradiol	Vaginal progesterone gel	8.5	37	14	no	13.7	13	no	15.7	0		0	0
605	PX1274	44.7	0	0	Never	8	Primary	6.8	5.2	33.7	2.4	2	9	0	0	0	1	Blastocyst	3AA	HRT	Oral estradiol valerate	Vaginal progesterone gel	8.4	31	14	no	15.7	13	no	6.4	0		0	0
613	P0539	25.7	0	0	Never	9	Secondary	7	4.2	30.4	2.8	3	10	10	10	4	2	Blastocyst	5AA, 5BB	HRT	Oral estradiol valerate	Vaginal progesterone gel	9	34	14	no	15.7	13	no	20.5	1	0	0	1	38.1	0	3309	0	0	0	0	Vaginal
606	PX1172	37.4	0	0	Never	8	Primary	6.7	7.7	36	3.7	2	10	1	1	1	1	Blastocyst	4BA	HRT	Oral estradiol valerate	Vaginal progesterone gel	9.3	28	14	no	22.8	13	no	7	1	0	0	1	40.8	0	3495	0	0	0	0	Vaginal
608	PX1485	24.7	0	0	Never	8	Primary	5.3	8.7	43.7	5.4	2	14	3	1	0	1	Blastocyst	4BA	HRT	Oral estradiol valerate	Vaginal progesterone gel	7.8	25	14	no	14.3	13	no	11.1	1	0	0	1	39.8	0	4024	0	0	0	0	Vaginal
611	PX1511	19.9	1	0	Never	8	Primary	5.1	8.4	42	5.6	2	12	3	2	2	1	Blastocyst	5BA	HRT	Oral estradiol valerate	Vaginal progesterone gel	8.9	42	14	no	14.6	12.9	no	16	0		0	0
612	PX1265	36.2	0	0	Former	8	Primary	5.1	6	27.6	6.7	2	14	9	7	4	1	Blastocyst	4BA	HRT	Oral estradiol valerate	Vaginal progesterone gel	8.1	37	14	no	13.5	13.1	no	20.3	0		0	0
615	PX1346	44.1	1	1	Never	8	Primary	5.3	6.2	40.9	7.2	2	13	4	4	4	1	Blastocyst	3AA	HRT	Oral estradiol valerate	Vaginal progesterone gel	9.6	29	14	no	19.7	13.3	no	29.4	0		0	0
609	PX1397	17.5	0	0	Never	8	Primary	3.8	8	28.7	8.5	2	16	13	7	4	1	Blastocyst	5AB	HRT	Oral estradiol valerate	Vaginal progesterone gel	11.3	24	14	no	19.3	13	no	12.7	0		0	0
604	PX1525	27.4	3	0	Never	8	Primary	3.4	5.6	49.6	9.8	2	17	15	7	4	1	Blastocyst	4AA	HRT	Oral estradiol valerate	Vaginal progesterone gel	10	28	14	no	10.2	13.3	no	4.3	0		0	0
620	P0076	23.1	0	0	Never	9	Primary	8.2	8.3	27.1	0.5	1	8	8	8	8	2	Blastocyst	3BB, 4AB	HRT	Oral estradiol valerate	Micronized progesterone	8.4	28	14.1	no	10.1	13.5	no	12.9	0		0	0
621	P0277	21.9	0	0	Never	8	Primary	8.8	7.4	32.6	1.1	5	7	7	7	3	1	Cleavage	8A	HRT	Oral estradiol valerate	Vaginal progesterone gel	8.6	38	14.1	no	15.1	13.7	no	13.1	1	0	0	1	38	0	3085	0	0	0	0	Vaginal
618	P0149	28.4	0	0	Never	10	Primary	7.4	10.1	20.6	2.9	4	10	8	5	2	1	Blastocyst	3BA	HRT	Oral estradiol valerate	Vaginal progesterone gel	8.2	36	14.1	no	10	13.5	no	10.1	1	0	0	1	37	0	3724	0	0	0	0	Vaginal
622	P0691	21.3	0	0	Never	10	Primary	6.8	6.8	48	3.2	5	12	12	9	4	2	Cleavage	7B, 9B	HRT	Oral estradiol valerate	Vaginal progesterone gel	8.6	33	14.1	no	24.7	13.6	no	22.4	1		1	0
623	PX1349	37	0	0	Never	8	Primary	6.5	4.4	37.2	5.2	2	13	1	1	0	1	Blastocyst	3BB	HRT	Oral estradiol valerate	Vaginal progesterone gel	9.4	23	14.1	no	13.5	13.4	no	26.3	1	0	0	1	40.2	0	3643	0	0	0	0	Vaginal
617	PX1193	34.1	0	0	Never	8	Primary	5.3	8.1	26.8	7.5	2	14	1	1	1	1	Blastocyst	3AA	HRT	Oral estradiol valerate	Vaginal progesterone gel	10.3	29	14.1	no	21.4	13.5	no	4.6	0		0	0
619	PX1371	36.4	0	0	Never	8	Primary	3.4	7.8	42.8	9.7	2	16	16	7	4	1	Blastocyst	5AA	HRT	Oral estradiol valerate	Vaginal progesterone gel	9.5	39	14.1	no	10.5	13.6	no	12	1	0	0	1	42.9	0	3502	0	0	0	0	Vaginal
628	P0825	26.3	1	1	Never	4	Primary	7.8	10	49.2	1.2	0	7	7	7	6	1	Blastocyst	5BB	HRT	Oral estradiol valerate	Vaginal progesterone gel	10.5	26	14.2	no	12.4	14.2	no	15.9	0		0	0
627	P0198	26.3	0	0	Never	6	Primary	7.6	6.3	38.1	1.9	5	9	5	5	2	1	Blastocyst	5AA	HRT	Oral estradiol valerate	Micronized progesterone	11.7	41	14.2	no	20.1	13.9	no	12.4	1	0	0	1	38	0	2244	0	1	0	1	Vaginal
631	PX1114	31.6	0	0	Never	8	Primary	7	9.3	35.1	2	2	8	8	7	4	1	Blastocyst	3BB	HRT	Oral estradiol valerate	Vaginal progesterone gel	6.8	34	14.2	no	19.6	14	no	18.1	1	0	0	1	39	0	2353	0	0	0	0	Vaginal
630	PX1421	43.8	3	0	Never	8	Primary	7.2	4.6	22.7	2	2	10	5	3	2	1	Blastocyst	3AA	HRT	Oral estradiol valerate	Vaginal progesterone gel	9.8	40	14.2	no	18.9	13.8	no	17.2	0		0	0
626	PX1447	42.1	0	0	Former	8	Primary	7.2	6.2	45.5	4.4	2	9	9	7	4	1	Blastocyst	5BB	HRT	Oral estradiol valerate	Vaginal progesterone gel	10.4	28	14.2	no	16.8	13.8	no	11.7	0		0	0
625	PX1481	27.9	1	0	Former	8	Primary	6.3	3.7	46	4.4	2	12	12	7	4	1	Blastocyst	3AB	HRT	Oral estradiol valerate	Vaginal progesterone gel	7.7	27	14.2	no	20.3	14.1	no	5.3	1	0	0	1	40.3	0	3026	0	0	0	0	Vaginal
629	PX1086	32	0	0	Never	6	Primary	5.5	4.3	42.9	5.4	2	10	0	0	0	1	Blastocyst	5AA	HRT	Oral estradiol valerate	Vaginal progesterone gel	9.5	21	14.2	no	21.7	14.1	no	16.8	0		0	0
633	PX1234	37.1	0	0	Never	8	Primary	4	8.3	45.7	7.8	2	16	4	1	0	1	Blastocyst	4BA	HRT	Oral estradiol valerate	Vaginal progesterone gel	7.1	34	14.2	no	16.2	14	no	28	0		0	0
632	PX1005	20.2	0	0	Never	8	Primary	4.6	7.7	39.7	8.4	2	13	13	7	4	1	Blastocyst	4BB	HRT	Oral estradiol valerate	Vaginal progesterone gel	8.5	27	14.2	no	17.5	14	no	25.3	0		0	0
624	PX1156	15.2	1	0	Never	7	Primary	3.3	6.6	37.4	9.6	2	16	10	7	4	1	Blastocyst	5BB	HRT	Oral estradiol valerate	Vaginal progesterone gel	8.5	22	14.2	no	20.4	14.1	no	5.1	1		1	0
636	PX1452	34.6	0	0	Current	8	Primary	5.9	5.3	50.1	2.6	2	6	6	6	4	1	Blastocyst	5BA	HRT	Oral estradiol valerate	Vaginal progesterone gel	9.5	34	14.3	no	12.5	14.3	no	14.8	1	0	0	1	38.3	0	3546	0	0	0	0	Vaginal
639	PX1321	25.2	0	0	Never	6	Primary	7.8	8.6	45.7	2.7	2	8	7	7	4	1	Blastocyst	4BA	HRT	Oral estradiol valerate	Vaginal progesterone gel	9.8	21	14.3	no	20.8	14.4	no	23.7	0		0	0
635	PX1148	15.9	0	0	Never	8	Primary	6.2	8	43	4.8	2	10	8	7	4	1	Blastocyst	3AB	HRT	Oral estradiol valerate	Vaginal progesterone gel	7.9	25	14.3	no	16.2	14.3	no	11.9	0		0	0
638	PX1144	35	2	0	Never	8	Primary	5.3	7.1	35.4	5.1	2	13	12	7	4	1	Blastocyst	5AA	HRT	Oral estradiol valerate	Vaginal progesterone gel	9.2	27	14.3	no	22.5	14.4	no	21.4	1	0	0	1	39.1	0	3830	0	0	0	0	Vaginal
637	PX1134	24.1	0	0	Never	8	Primary	6	4.4	43.6	6.4	2	15	1	1	1	1	Blastocyst	4BA	HRT	Oral estradiol valerate	Vaginal progesterone gel	8.7	25	14.3	no	19.1	14.2	no	16.1	0		0	0
634	PX1163	39	1	0	Never	8	Primary	5.3	7.5	40	7.7	2	17	13	7	4	1	Blastocyst	5AB	HRT	Oral estradiol valerate	Vaginal progesterone gel	7.6	31	14.3	no	14.4	14.4	no	8.2	0		0	0
643	P0628	18.5	0	0	Never	7	Secondary	7.9	7.2	30.7	1.2	1	8	3	2	0	1	Blastocyst	3AA	HRT	Oral estradiol valerate	Vaginal progesterone gel	11.9	39	14.4	no	14.6	14.6	no	18.7	1	0	0	1	41.3	0	3489	0	1	0	0	Vaginal
641	P0136	19.5	1	0	Never	8	Secondary	7.8	7.4	43.4	2	3	12	12	11	5	1	Blastocyst	5BB	HRT	Oral estradiol valerate	Vaginal progesterone gel	9.9	32	14.4	no	20.6	14.5	no	16.3	0		0	0
640	P0686	27.6	2	1	Never	9	Primary	6.7	6.7	30.7	2.6	4	10	10	9	4	2	Blastocyst	4AB, 3BB	HRT	Oral estradiol valerate	Vaginal progesterone gel	9.4	30	14.4	no	11.1	14.6	no	12.4	0		0	0
642	PX1439	31.8	0	0	Current	8	Primary	4.9	6.8	39.6	8.1	2	12	12	7	4	1	Blastocyst	3BA	HRT	Oral estradiol valerate	Vaginal progesterone gel	8.2	31	14.4	no	24.9	14.5	no	17.4	1	0	0	1	39.9	0	3725	0	0	0	0	Vaginal
645	PX1308	40.6	0	0	Never	8	Primary	7.7	7.4	54.5	2.5	2	8	0	0	0	1	Blastocyst	3BB	HRT	Oral estradiol valerate	Vaginal progesterone gel	9.2	28	14.5	no	24	14.8	no	6	0		0	0
644	PX1091	39	0	0	Never	8	Primary	6.1	5.2	48.5	4.8	2	13	7	7	4	1	Blastocyst	4AA	HRT	Oral estradiol valerate	Vaginal progesterone gel	10.8	26	14.5	no	25	14.7	no	3.8	0		0	0
650	PX1394	23.2	2	1	Former	8	Primary	5.9	5.2	46	4.9	2	10	8	7	4	1	Blastocyst	5AB	HRT	Oral estradiol valerate	Vaginal progesterone gel	10.1	41	14.5	no	16.2	14.9	no	26.8	1		1	0
647	PX1488	35.5	0	0	Never	8	Primary	6.6	10	44.1	4.9	2	13	1	0	0	1	Blastocyst	4AA	HRT	Oral estradiol valerate	Vaginal progesterone gel	10.1	25	14.5	no	21.2	14.9	no	14.9	1	0	0	1	40.2	0	3093	0	0	0	0	Vaginal
646	PX1026	42.8	0	0	Never	8	Primary	6.9	7.5	53.1	5.1	2	9	9	7	4	1	Blastocyst	4BB	HRT	Oral estradiol valerate	Vaginal progesterone gel	11.1	31	14.5	no	21.1	14.7	no	6.6	1	0	0	1	38.1	0	2906	0	0	0	0	Vaginal
649	PX1466	18.4	0	0	Never	8	Primary	6.2	8.7	53.2	5.6	2	9	4	1	0	1	Blastocyst	4AA	HRT	Oral estradiol valerate	Vaginal progesterone gel	9.7	23	14.5	no	11.3	14.7	no	26.8	1	0	0	1	40.1	0	3115	0	0	0	0	Vaginal
648	PX1273	40.1	1	0	Never	8	Primary	4.6	7.8	37.8	8	2	15	15	7	4	1	Blastocyst	3AA	HRT	Oral estradiol valerate	Vaginal progesterone gel	6.6	28	14.5	no	22.2	14.7	no	19.5	1		1	0
652	P0042	24.8	0	0	Never	6	Primary	7.9	7.4	38.6	0.5	4	5	5	5	5	1	Blastocyst	5BA	HRT	Oral estradiol valerate	Vaginal progesterone gel	9.4	30	14.6	no	17.1	14.9	no	8.6	0		0	0
654	P0258	22.1	0	0	Never	9	Secondary	7.2	8.1	44.5	1.4	2	6	6	3	1	1	Blastocyst	4AB, 4AB	HRT	Oral estradiol valerate	Micronized progesterone	10.2	41	14.6	no	11.2	15.1	no	21.9	0		0	0
653	PX1022	30.7	0	0	Never	8	Primary	6.8	7.1	42.8	2.8	2	8	0	0	0	1	Blastocyst	5AB	HRT	Oral estradiol valerate	Vaginal progesterone gel	8.7	24	14.6	no	21.3	15.1	no	13.7	0		0	0
651	PX1507	40.5	5	1	Never	8	Primary	5.5	5.8	37.3	4.3	2	8	1	1	1	1	Blastocyst	3BA	HRT	Oral estradiol valerate	Vaginal progesterone gel	8.1	26	14.6	no	19.7	15	no	34.2	1	0	0	1	39.1	0	2798	0	0	0	0	Vaginal
664	PX1059	34.6	0	0	Never	8	Primary	8.2	9.2	46.3	0.5	2	6	4	3	0	1	Blastocyst	4BB	HRT	Oral estradiol valerate	Vaginal progesterone gel	8.5	40	14.7	no	12.8	15.8	no	27.3	0		0	0
662	PX1071	36.8	1	1	Never	8	Primary	7.4	9.1	40.4	0.7	2	7	6	1	1	1	Blastocyst	3BA	HRT	Oral estradiol valerate	Vaginal progesterone gel	9.2	24	14.7	no	23	15.3	no	25.4	1	0	0	1	37	0	3443	0	0	0	0	Vaginal
663	P0091	25.7	2	0	Never	7	Secondary	7.3	2.6	33.6	1	5	9	9	9	9	1	Blastocyst	3BB	HRT	Oral estradiol valerate	Micronized progesterone	10.6	27	14.7	no	23.7	15.8	no	26.6	1	0	0	1	39.4	0	2839	0	0	0	0	Vaginal
657	P0124	25.3	0	0	Never	9	Primary	7.5	7.1	38.8	1.3	5	8	8	8	3	2	Blastocyst	5BB, 5BB	HRT	Transdermal estradiol	Micronized progesterone	10.1	38	14.7	no	24.7	15.4	no	12	1	0	0	1	40	0	3059	0	0	0	0	Vaginal
659	P0517	25.2	0	0	Never	7	Primary	7.5	4	38.6	1.9	3	6	6	6	6	2	Blastocyst	5AA, 5BB	HRT	Oral estradiol valerate	Vaginal progesterone gel	10.1	28	14.7	no	22.3	15.3	no	21.6	0		0	0
655	P0870	29.3	0	0	Never	6	Secondary	6.1	8	43.3	2.6	5	9	9	7	4	1	Blastocyst	3AA	HRT	Oral estradiol valerate	Vaginal progesterone gel	10.9	30	14.7	no	22.4	15.2	no	3.2	0		0	0
665	PX1124	34.1	0	0	Never	8	Primary	6.7	4.6	44.5	3.5	2	12	1	0	0	1	Blastocyst	5AA	HRT	Oral estradiol valerate	Vaginal progesterone gel	9.4	25	14.7	no	11	15.6	no	27.5	0		0	0
666	PX1107	24.4	0	0	Never	8	Primary	5.7	10.3	34.5	5.1	2	11	7	7	4	1	Blastocyst	3BB	HRT	Oral estradiol valerate	Vaginal progesterone gel	8.5	39	14.7	no	22.4	15.8	no	28	0		0	0
656	PX1101	35.1	0	0	Never	8	Primary	5.2	4.1	31.5	6	2	12	5	2	2	1	Blastocyst	3BB	HRT	Oral estradiol valerate	Vaginal progesterone gel	10	24	14.7	no	11	15.3	no	4.8	0		0	0
658	PX1032	38.4	0	0	Never	6	Primary	5.7	8	50.7	6.1	2	13	10	7	4	1	Blastocyst	5BA	HRT	Oral estradiol valerate	Vaginal progesterone gel	7.7	21	14.7	no	17.4	15.7	no	19.5	1	0	0	1	39.2	0	2764	0	0	0	0	Vaginal
661	PX1473	27.5	4	1	Never	8	Primary	5.1	7.4	29.1	6.8	2	13	8	7	4	1	Blastocyst	3BA	HRT	Oral estradiol valerate	Vaginal progesterone gel	9.1	33	14.7	no	25	15.6	no	24.3	1	0	0	1	39.6	0	3856	0	0	0	0	Vaginal
660	PX1319	33.9	1	0	Never	8	Primary	3.9	2	50.4	7.9	2	15	15	7	4	1	Blastocyst	3BA	HRT	Oral estradiol valerate	Vaginal progesterone gel	10.9	28	14.7	no	20	15.7	no	23.7	1	0	0	1	39.8	0	3300	0	0	0	0	Vaginal
670	PX1051	35.6	1	1	Never	8	Primary	8.7	7.9	49.5	0.4	2	8	8	7	4	1	Blastocyst	3AB	HRT	Oral estradiol valerate	Vaginal progesterone gel	10.6	24	14.8	no	10.3	15.9	no	10.4	0		0	0
672	PX1354	38.3	1	0	Never	8	Primary	7.9	6.2	55	1.2	2	8	7	7	4	1	Blastocyst	3AB	HRT	Oral estradiol valerate	Vaginal progesterone gel	10.2	35	14.8	no	17.8	16	no	20.8	1	0	0	1	38.6	0	4109	0	0	0	0	Vaginal
673	P0026	22.7	0	0	Never	9	Primary	8.3	5.7	42.9	1.4	3	6	6	6	5	1	Blastocyst	4BB	HRT	Estrogen patch	Vaginal progesterone gel	5.9	34	14.8	no	14.2	15.9	no	28.1	1		1	0
671	P0174	28.8	0	0	Never	7	Secondary	7.2	8.6	39.4	1.4	2	8	4	4	3	2	Blastocyst	3BB, 5BB	HRT	Oral estradiol valerate	Vaginal progesterone gel	7.9	42	14.8	no	20.1	15.9	no	13.2	1	0	0	1	39.2	0	4219	0	0	0	0	Vaginal
667	P0037	25.2	0	0	Never	8	Primary	8.3	7.8	31	1.8	1	7	6	5	4	2	Blastocyst	5AA, 4AB	HRT	Oral estradiol valerate	Vaginal progesterone gel	8.9	41	14.8	no	15.9	15.9	no	3.9	0		0	0
669	PX1314	30	0	0	Never	8	Primary	6.4	7.3	39.8	1.9	2	6	0	0	0	1	Blastocyst	5AA	HRT	Oral estradiol valerate	Vaginal progesterone gel	8.7	26	14.8	no	17.3	15.9	no	9.6	0		0	0
668	PX1415	21.1	1	0	Never	8	Primary	5.3	7.4	39.1	6.3	2	12	12	7	4	1	Blastocyst	3AA	HRT	Oral estradiol valerate	Vaginal progesterone gel	9.5	40	14.8	no	22.8	15.9	no	8.4	0		0	0
676	PX1237	30.1	0	0	Never	8	Primary	7.4	9.7	51.1	0.2	2	7	2	2	2	1	Blastocyst	4BB	HRT	Oral estradiol valerate	Vaginal progesterone gel	9.2	32	14.9	no	24.4	16.5	no	10.6	1	0	0	1	38.7	0	3857	0	0	0	0	Vaginal
679	P0699	22.5	0	0	Never	4	Primary	6.4	7.1	45	0.5	4	8	8	8	6	2	Blastocyst	4AB, 4AB	HRT	Oral estradiol valerate	Vaginal progesterone gel	8.5	29	14.9	no	16.6	16.2	no	20	0		0	0
675	PX1495	19.5	1	1	Never	8	Primary	8.6	6.7	44.3	0.8	2	8	8	7	4	1	Blastocyst	3AB	HRT	Oral estradiol valerate	Vaginal progesterone gel	9.3	31	14.9	no	17.6	16.2	no	5.8	1	0	0	1	40.7	0	2921	0	0	0	0	Vaginal
681	P0286	24	2	0	Never	4	Primary	7.8	7.7	24.6	2.5	4	9	8	6	3	1	Blastocyst	5AA	HRT	Oral estradiol valerate	Vaginal progesterone gel	9.4	36	14.9	no	22.5	16	no	24.8	0		0	0
674	PX1115	43.1	1	1	Former	8	Primary	6.1	9.8	50.3	5.6	2	12	4	0	0	1	Blastocyst	5BA	HRT	Oral estradiol valerate	Vaginal progesterone gel	10	36	14.9	no	20.8	16.1	no	3.4	1		1	0
678	PX1079	38.8	0	0	Never	8	Primary	4.1	3.8	39.5	7	2	14	14	7	4	1	Blastocyst	5BA	HRT	Oral estradiol valerate	Vaginal progesterone gel	9.2	40	14.9	no	11.9	16.1	no	19.1	0		0	0
680	PX1380	15.1	0	0	Never	3	Primary	5.4	7.3	33.1	7.8	2	15	15	7	4	1	Blastocyst	3BA	HRT	Oral estradiol valerate	Vaginal progesterone gel	9.8	18	14.9	no	18.1	16.5	no	22.5	1	0	0	1	38.7	0	3474	0	0	0	0	Vaginal
677	PX1008	35.4	0	0	Never	8	Primary	4.3	7.2	38.2	8.6	2	16	0	0	0	1	Blastocyst	3AA	HRT	Oral estradiol valerate	Vaginal progesterone gel	9.3	24	14.9	no	19.6	16.1	no	12.5	1	0	0	1	38.9	0	3580	0	0	0	0	Vaginal
689	P0036	25.8	0	0	Never	8	Secondary	7.3	3	42.3	2.3	3	9	7	5	2	2	Cleavage	9B, 7B	HRT	Oral estradiol valerate	Micronized progesterone	6.9	37	15	no	24.4	16.7	no	14.6	1	0	0	1	39.6	0	3953	0	0	0	1	Vaginal
691	PX1411	29.9	0	0	Never	8	Primary	7.5	7.6	34.9	2.3	2	9	4	3	0	1	Blastocyst	5AA	HRT	Oral estradiol valerate	Vaginal progesterone gel	9.4	25	15	no	14.7	16.7	no	29	0		0	0
682	P0840	27.8	3	0	Never	4	Primary	7	5.7	31.3	2.4	0	8	8	6	3	1	Blastocyst	5BB	HRT	Oral estradiol valerate	Micronized progesterone	10.3	36	15	no	17.5	16.6	no	5.2	1		1	0
684	P0738	21.6	0	0	Former	9	Primary	6.9	6	28.6	2.9	3	6	6	4	1	1	Blastocyst	5AA	HRT	Transdermal estradiol	Vaginal progesterone gel	9.7	41	15	no	17	16.9	no	8.3	1	0	0	1	40.7	0	2747	0	0	0	0	Vaginal
683	PX1057	31.1	0	0	Never	8	Primary	7.7	8.1	45.5	3	2	11	11	7	4	1	Blastocyst	3BA	HRT	Oral estradiol valerate	Vaginal progesterone gel	8.2	23	15	no	12.9	16.9	no	7.6	1	0	0	1	40.1	0	3285	0	0	0	0	Vaginal
685	PX1159	39	0	0	Former	8	Primary	6.2	8.5	36.9	4.7	2	12	1	0	0	1	Blastocyst	4BA	HRT	Oral estradiol valerate	Vaginal progesterone gel	9.1	29	15	no	24.2	16.5	no	8.7	0		0	0
687	PX1241	40.1	0	0	Never	8	Primary	5.1	3.6	41.6	5.6	2	9	7	7	4	1	Blastocyst	5BB	HRT	Oral estradiol valerate	Vaginal progesterone gel	6.5	37	15	no	24.2	16.8	no	11.1	0		0	0
690	PX1135	42.6	1	0	Never	8	Primary	4.5	9.7	46.3	6.6	2	11	11	7	4	1	Blastocyst	4BB	HRT	Oral estradiol valerate	Vaginal progesterone gel	8.9	28	15	no	11.1	16.5	no	22.4	1		1	0
688	PX1405	32.2	3	0	Current	8	Primary	3.4	9.7	52.8	7.3	2	14	2	0	0	1	Blastocyst	3BA	HRT	Oral estradiol valerate	Vaginal progesterone gel	7.8	34	15	no	19.3	16.7	no	11.8	1	0	0	1	36.4	1	3561	0	0	0	0	Vaginal
686	PX1128	15.4	0	0	Never	8	Primary	3.5	5.1	36.7	9.3	2	16	8	7	4	1	Blastocyst	4BB	HRT	Oral estradiol valerate	Vaginal progesterone gel	9.2	36	15	no	22	16.7	no	9.6	0		0	0
693	P0366	30	0	0	Never	7	Primary	7.7	7.8	60	0.8	0	6	6	6	4	2	Blastocyst	4AB, 4AB	HRT	Oral estradiol valerate	Vaginal progesterone gel	11.6	34	15.1	no	12.3	17	no	11.2	0		0	0
694	PX1482	38.4	0	0	Never	8	Primary	4.9	7.9	31.4	7.3	2	16	6	6	4	1	Blastocyst	4BA	HRT	Oral estradiol valerate	Vaginal progesterone gel	7.7	26	15.1	no	13.6	17	no	14.2	1	0	0	1	40.1	0	3380	0	0	0	0	Vaginal
692	PX1184	16.3	1	0	Never	8	Primary	4.2	8.4	26.3	8.8	2	15	0	0	0	1	Blastocyst	4BA	HRT	Oral estradiol valerate	Vaginal progesterone gel	9.9	34	15.1	no	22.9	17.1	no	4.9	0		0	0
699	PX1180	44.4	0	0	Never	8	Primary	7	7.4	48.7	1.3	2	6	6	6	4	1	Blastocyst	3BA	HRT	Oral estradiol valerate	Vaginal progesterone gel	10.9	35	15.2	no	16.8	17.2	no	23.6	1		1	0
695	PX1366	16.1	2	1	Never	8	Primary	7.4	10.7	34.3	1.9	2	7	0	0	0	1	Blastocyst	3AA	HRT	Oral estradiol valerate	Vaginal progesterone gel	10.5	33	15.2	no	18.1	17.1	no	5.2	1	0	0	1	40.9	0	3743	0	0	0	0	Vaginal
698	P0151	29.2	0	0	Never	10	Primary	6.2	7.1	47.9	2	5	7	7	7	7	2	Blastocyst	3BB, 41AB	HRT	Oral estradiol valerate	Micronized progesterone	8.7	31	15.2	no	21.7	17.2	no	7	1	0	0	1	39.1	0	3920	0	0	0	0	Cesarean
697	PX1121	43.5	4	1	Never	8	Primary	4.3	7.2	43.5	6.1	2	13	5	2	1	1	Blastocyst	3AA	HRT	Oral estradiol valerate	Vaginal progesterone gel	7.1	40	15.2	no	11.6	17.2	no	6.2	1	0	0	1	39.8	0	2919	0	0	0	0	Vaginal
696	PX1460	22.4	4	0	Never	8	Primary	5.3	7	52.3	7.5	2	14	14	7	4	1	Blastocyst	5BB	HRT	Oral estradiol valerate	Vaginal progesterone gel	10.2	41	15.2	no	14.2	17.1	no	5.8	1	0	0	1	41.5	0	3830	0	0	0	0	Vaginal
704	P0867	27.7	0	0	Former	6	Primary	7.5	6.9	41.4	0.7	2	9	9	9	9	1	Blastocyst	5AA	HRT	Oral estradiol valerate	Vaginal progesterone gel	9.2	27	15.3	no	22.6	17.6	no	23.9	1	0	0	1	39.1	0	3782	0	0	0	0	Vaginal
700	P0007	22.8	0	0	Never	7	Secondary	8.4	8.3	46.3	1.4	2	8	8	8	7	2	Blastocyst	4AB, 4AB	HRT	Oral estradiol valerate	Vaginal progesterone gel	7.8	28	15.3	no	10	17.6	no	7.1	1	0	0	1	38.3	0	3087	0	0	0	0	Vaginal
702	P0202	22.5	1	1	Never	8	Primary	6	6.2	44.1	2	3	5	5	4	2	1	Cleavage	9B	HRT	Oral estradiol valerate	Vaginal progesterone gel	10.7	38	15.3	no	22.3	17.8	no	19.7	0		0	0
706	PX1285	19.5	1	0	Never	8	Primary	6.2	5.6	43.1	2.1	2	8	6	6	4	1	Blastocyst	3BB	HRT	Oral estradiol valerate	Vaginal progesterone gel	8.7	31	15.3	no	12.5	17.6	no	29.9	0		0	0
703	P0096	25.9	0	0	Never	8	Primary	6.8	7.8	35.2	2.6	2	9	4	4	3	2	Cleavage	7B, 9B	HRT	Oral estradiol valerate	Vaginal progesterone gel	9.3	38	15.3	no	17.5	17.3	no	21.7	0		0	0
701	PX1519	25.8	0	0	Never	8	Primary	5.6	7.2	38.6	7.5	2	16	1	1	0	1	Blastocyst	5AB	HRT	Oral estradiol valerate	Vaginal progesterone gel	9.4	37	15.3	no	24	17.3	no	11.7	1	0	0	1	41.1	0	2726	0	0	0	0	Vaginal
705	PX1423	31.2	0	0	Never	8	Primary	4.4	10.5	41.2	8	2	16	13	7	4	1	Blastocyst	4BA	HRT	Oral estradiol valerate	Vaginal progesterone gel	9.2	37	15.3	no	24.2	17.4	no	28.8	0		0	0
707	PX1186	36.3	0	0	Never	8	Primary	7.1	9.3	31.9	1.1	2	7	0	0	0	1	Blastocyst	5BA	HRT	Oral estradiol valerate	Vaginal progesterone gel	7.8	23	15.4	no	11.6	18	no	16.5	1	0	0	1	37.9	0	3608	0	0	0	0	Vaginal
708	P0145	25.4	0	0	Never	3	Primary	6.9	7.9	31.6	2.8	0	10	3	2	0	1	Blastocyst	4AB, 5AA	HRT	Oral estradiol valerate	Vaginal progesterone gel	13	39	15.4	no	15.1	18	no	19.9	1	0	0	1	40.2	0	3489	0	0	0	1	Cesarean
710	PX1173	33.9	1	1	Never	8	Primary	5.2	5.8	33.1	4.2	2	12	5	3	0	1	Blastocyst	3BB	HRT	Oral estradiol valerate	Vaginal progesterone gel	7.4	41	15.4	no	11.4	18	no	22.1	0		0	0
709	PX1470	21.2	0	0	Never	8	Primary	5.9	7.1	31.4	6	2	13	2	0	0	1	Blastocyst	3BB	HRT	Oral estradiol valerate	Vaginal progesterone gel	8.1	42	15.4	no	19	18	no	20.4	0		0	0
711	PX1228	38.6	1	1	Never	8	Primary	6	8.4	35.5	6.3	2	14	14	7	4	1	Blastocyst	3BB	HRT	Oral estradiol valerate	Vaginal progesterone gel	8.4	36	15.4	no	14.3	18	no	29.9	1	0	0	1	39	0	2019	0	0	0	0	Vaginal
713	P0410	25.2	0	0	Never	5	Primary	6.2	7.2	48	0.4	2	4	4	4	3	1	Blastocyst	4BB	HRT	Oral estradiol valerate	Micronized progesterone	6.8	39	15.5	no	20.3	18.4	no	9.2	1	1	0	1	35.9	1	3311	0	0	0	0	Vaginal
717	P0364	29.6	4	0	Never	7	Secondary	8.3	7.8	43.4	1.7	2	8	4	2	1	1	Blastocyst	5AA	HRT	Oral estradiol valerate	Micronized progesterone	6.2	40	15.5	no	19.3	18.3	no	21.2	1	0	0	1	38.9	0	3358	0	0	0	0	Vaginal
718	P0677	28.8	0	0	Never	7	Secondary	7.5	10.9	45.5	3.1	2	9	9	6	3	2	Blastocyst	4AB, 4AB	HRT	Oral estradiol valerate	Micronized progesterone	9.8	38	15.5	no	14.3	18.1	no	25.2	1	0	0	1	41.2	0	3996	0	0	0	0	Vaginal
720	PX1340	41	0	0	Never	8	Primary	7.3	8.6	38.7	3.1	2	9	1	0	0	1	Blastocyst	4BA	HRT	Oral estradiol valerate	Vaginal progesterone gel	10.5	38	15.5	no	17.3	18.3	no	28.7	0		0	0
716	PX1129	28.6	1	1	Never	8	Primary	6.1	8	41.5	3.8	2	12	12	7	4	1	Blastocyst	4BB	HRT	Oral estradiol valerate	Vaginal progesterone gel	9.1	38	15.5	no	11.8	18.1	no	20.1	0		0	0
719	PX1252	15.4	0	0	Never	8	Primary	5.7	6.3	43.9	4	2	8	7	7	4	1	Blastocyst	5BB	HRT	Oral estradiol valerate	Vaginal progesterone gel	8.9	24	15.5	no	22.5	18.4	no	27.9	1	0	0	1	39.2	0	3387	0	0	0	0	Vaginal
721	PX1018	32.1	3	1	Never	8	Primary	5.8	7.7	54.8	4.1	2	7	0	0	0	1	Blastocyst	4BB	HRT	Oral estradiol valerate	Vaginal progesterone gel	9.9	28	15.5	no	20.7	18.3	no	28.8	1	0	0	1	40.5	0	2703	0	0	0	0	Vaginal
712	PX1350	37.5	0	0	Never	8	Primary	5.1	8.7	46.5	7.3	2	16	3	3	2	1	Blastocyst	3AA	HRT	Oral estradiol valerate	Vaginal progesterone gel	8.2	35	15.5	no	22.6	18.3	no	3.1	0		0	0
714	PX1360	38.8	0	0	Never	8	Primary	5.1	5.8	36.5	7.7	2	11	11	7	4	1	Blastocyst	5BA	HRT	Oral estradiol valerate	Vaginal progesterone gel	8.9	29	15.5	no	19.3	18.4	no	11.8	0		0	0
715	PX1428	42.3	0	0	Never	3	Primary	4	7.6	34.8	8.9	2	15	1	0	0	1	Blastocyst	4BB	HRT	Oral estradiol valerate	Vaginal progesterone gel	8.6	18	15.5	no	22.4	18.4	no	13.8	1	0	0	1	37.3	0	3021	0	0	0	0	Vaginal
722	PX1108	19.7	0	0	Never	8	Primary	3.7	8.2	48.6	9.2	2	17	10	7	4	1	Blastocyst	4BB	HRT	Oral estradiol valerate	Vaginal progesterone gel	8.9	33	15.5	no	17.6	18	no	28.9	0		0	0
726	P0781	21.1	0	0	Never	4	Primary	8.7	7.6	39.8	1.2	4	7	7	7	2	1	Blastocyst	3BB	HRT	Oral estradiol valerate	Vaginal progesterone gel	7.4	36	15.6	no	15.5	18.6	no	22.4	1	1	0	1	38.9	0	2458	0	0	0	0	Vaginal
723	P0027	24.3	0	0	Never	9	Primary	7.1	9.2	31.4	1.4	0	8	8	7	4	2	Blastocyst	5AA, 4AB	HRT	Oral estradiol valerate	Vaginal progesterone gel	8.3	33	15.6	no	19.7	18.8	no	6.1	1	0	0	1	38.3	0	2877	0	0	0	0	Vaginal
725	P0407	30	0	0	Never	10	Primary	6.1	9.5	40.7	3.1	2	9	7	5	2	1	Cleavage	9B	HRT	Oral estradiol valerate	Vaginal progesterone gel	7.5	37	15.6	no	10.7	18.4	no	19.3	1	0	0	1	39.3	0	3838	0	0	0	0	Vaginal
724	PX1238	30.6	0	0	Never	8	Primary	5.9	4.9	31.2	4.7	2	14	13	7	4	1	Blastocyst	3AB	HRT	Oral estradiol valerate	Vaginal progesterone gel	10.7	28	15.6	no	12.2	18.7	no	11.4	1	0	0	1	39.1	0	3658	0	0	0	0	Vaginal
727	PX1067	40.8	0	0	Never	8	Primary	3.9	7.3	44	9	2	15	13	7	4	1	Blastocyst	3AB	HRT	Oral estradiol valerate	Vaginal progesterone gel	9.2	30	15.6	no	11.2	18.7	no	22.7	1	0	0	1	37.7	0	4869	0	0	0	0	Vaginal
728	PX1276	40.2	3	0	Never	8	Primary	4.3	8.4	32.7	9.5	2	17	15	7	4	1	Blastocyst	4BA	HRT	Oral estradiol valerate	Vaginal progesterone gel	7.6	33	15.6	no	22.6	18.5	no	28.8	0		0	0
732	P0409	26	1	1	Never	5	Primary	8	6.7	33.4	0.5	5	6	6	6	6	2	Blastocyst	4AB, 5BB	HRT	Oral estradiol valerate	Vaginal progesterone gel	9.2	34	15.7	no	15.6	18.9	no	11.4	1	0	0	1	38.4	0	3685	0	0	0	0	Cesarean
734	PX1125	18.7	1	0	Never	8	Primary	8	5.3	28.3	0.9	2	8	8	7	4	1	Blastocyst	3BA	HRT	Oral estradiol valerate	Vaginal progesterone gel	9.8	36	15.7	no	22.2	18.8	no	18.9	1	0	0	1	38	0	3203	0	0	0	0	Vaginal
739	PX1142	18.2	3	0	Never	8	Primary	7.2	5.8	45.9	1.1	2	6	0	0	0	1	Blastocyst	5BB	HRT	Oral estradiol valerate	Vaginal progesterone gel	10	27	15.7	no	20.3	18.9	no	28.7	1	0	0	1	38.7	0	3538	0	0	0	0	Vaginal
737	P0137	20.7	0	0	Never	8	Secondary	7.9	10.7	26.1	1.2	1	7	7	7	5	2	Blastocyst	5BB, 5BB	HRT	Oral estradiol valerate	Micronized progesterone	11.7	34	15.7	no	23.8	18.9	no	26.2	1	0	0	1	39.2	0	3505	0	0	0	0	Vaginal
738	PX1438	23.5	0	0	Former	5	Primary	7.8	9	38.1	1.4	2	8	8	7	4	1	Blastocyst	5BB	HRT	Oral estradiol valerate	Vaginal progesterone gel	9	20	15.7	no	10.8	18.9	no	27.5	0		0	0
735	PX1074	19.1	0	0	Current	8	Primary	7.8	2.4	38.2	1.9	2	9	1	1	1	1	Blastocyst	5AA	HRT	Oral estradiol valerate	Vaginal progesterone gel	9.1	40	15.7	no	11.8	19	no	24.3	1	0	0	1	38	0	3578	0	0	0	0	Vaginal
730	PX1016	22.1	1	0	Never	8	Primary	6.2	5	27.6	4.2	2	7	7	7	4	1	Blastocyst	3BB	HRT	Oral estradiol valerate	Vaginal progesterone gel	9.4	34	15.7	no	15	18.9	no	10.4	1	0	0	1	40.4	0	2515	0	0	0	0	Vaginal
729	PX1491	42.9	1	0	Former	8	Primary	6.7	4.1	29.3	4.9	2	12	12	7	4	1	Blastocyst	5AA	HRT	Oral estradiol valerate	Vaginal progesterone gel	8.5	25	15.7	no	20.3	19	no	7.4	1	0	0	1	37	0	2821	0	0	0	0	Vaginal
736	PX1030	44.4	1	1	Never	8	Primary	4.5	6.7	32.4	6.6	2	12	12	7	4	1	Blastocyst	4AA	HRT	Oral estradiol valerate	Vaginal progesterone gel	9.4	32	15.7	no	15.4	18.9	no	25.9	1	0	0	1	40.3	0	2310	0	0	0	0	Vaginal
733	PX1024	40	3	1	Never	8	Primary	4	8.7	34.8	8.6	2	15	9	7	4	1	Blastocyst	3BA	HRT	Oral estradiol valerate	Vaginal progesterone gel	9.9	28	15.7	no	17.2	18.8	no	11.5	1	0	0	1	39.9	0	2399	0	0	0	0	Vaginal
731	PX1044	29.3	0	0	Never	5	Primary	3.7	5.1	55.3	9.6	2	14	14	7	4	1	Blastocyst	4AA	HRT	Oral estradiol valerate	Vaginal progesterone gel	9.2	20	15.7	no	17.1	19	no	10.8	1	0	0	1	39.5	0	4622	0	0	0	0	Vaginal
740	P0712	29.9	1	1	Never	2	Primary	7.1	11	39.7	0.9	5	7	7	7	5	1	Blastocyst	3AA	HRT	Oral estradiol valerate	Vaginal progesterone gel	8.3	34	15.8	no	14	19	no	6.5	0		0	0
743	P0255	24.2	0	0	Never	10	Secondary	8.4	5.1	33.5	1	1	8	8	8	5	2	Blastocyst	5AA, 3BB	HRT	Oral estradiol valerate	Vaginal progesterone gel	11.3	31	15.8	no	12.4	19.1	no	9.2	0		0	0
745	P0440	23.4	0	0	Never	10	Secondary	8.3	10	36	1.1	5	6	6	6	4	1	Blastocyst	3AA	HRT	Oral estradiol valerate	Micronized progesterone	7.8	30	15.8	no	15.4	19	no	27.5	0		0	0
746	P0172	28.8	0	0	Never	7	Secondary	6.6	6.9	36.8	2.3	2	7	7	7	7	2	Blastocyst	3AA, 3BB	HRT	Oral estradiol valerate	Micronized progesterone	7.7	28	15.8	no	19.3	19.1	no	27.9	0		0	0
744	PX1126	32.6	4	1	Never	5	Primary	7.3	9.2	47.5	2.3	2	8	8	7	4	1	Blastocyst	3BA	HRT	Oral estradiol valerate	Vaginal progesterone gel	9.3	20	15.8	no	14.3	19	no	19.9	1	0	0	1	36.9	1	3168	0	0	0	0	Vaginal
747	PX1251	37.3	0	0	Never	8	Primary	6.4	5.3	43.5	3.1	2	9	9	7	4	1	Blastocyst	4BA	HRT	Oral estradiol valerate	Vaginal progesterone gel	8.9	34	15.8	no	16.1	19	no	29.9	1		1	0
741	PX1247	23.4	0	0	Never	8	Primary	4.7	10.3	48.4	8.3	2	16	16	7	4	1	Blastocyst	4BB	HRT	Oral estradiol valerate	Vaginal progesterone gel	10.2	31	15.8	no	15.4	19	no	7.9	1	0	0	1	39.9	0	4075	0	0	0	0	Vaginal
742	PX1334	29.3	1	1	Former	8	Primary	3.8	7.2	29.5	9	2	16	0	0	0	1	Blastocyst	3BB	HRT	Oral estradiol valerate	Vaginal progesterone gel	9.2	33	15.8	no	10.2	19	no	9.2	1	0	0	1	39.1	0	2975	0	0	0	0	Vaginal
755	P0243	25.9	0	0	Never	8	Primary	7.3	8.6	34.5	1.1	1	6	4	4	3	2	Blastocyst	4AB, 4AB	HRT	Oral estradiol valerate	Vaginal progesterone gel	10.7	41	15.9	no	13.5	19.3	no	25.4	1		0	1	37	0						Cesarean
749	PX1330	36.1	0	0	Never	8	Primary	7.8	5.8	31.5	1.6	2	7	7	7	4	1	Blastocyst	5AB	HRT	Oral estradiol valerate	Vaginal progesterone gel	8.1	36	15.9	no	15.8	19.4	no	8.6	1		1	0
752	PX1322	20.8	0	0	Never	8	Primary	8.4	2.7	37.5	2.6	2	8	6	1	1	1	Blastocyst	4BB	HRT	Oral estradiol valerate	Vaginal progesterone gel	6.9	38	15.9	no	24.3	19.5	no	13.8	0		0	0
748	P0676	27.5	4	1	Never	7	Secondary	6.6	5.5	57.7	2.9	5	9	6	4	2	1	Blastocyst	3AA	HRT	Vaginal estradiol	Micronized progesterone	8	38	15.9	no	19.5	19.3	no	4.3	0		0	0
751	PX1465	16.5	0	0	Never	8	Primary	7.7	5.1	42.6	2.9	2	10	3	3	1	1	Blastocyst	4BB	HRT	Oral estradiol valerate	Vaginal progesterone gel	9.4	34	15.9	no	19.1	19.6	no	13.5	0		0	0
750	PX1182	16.6	0	0	Never	8	Primary	6.2	8	36.8	6.2	2	13	11	7	4	1	Blastocyst	4BB	HRT	Oral estradiol valerate	Vaginal progesterone gel	7.5	34	15.9	no	14.8	19.3	no	11.2	1	0	0	1	39.3	0	3344	0	0	0	0	Vaginal
757	PX1442	28.2	0	0	Never	7	Primary	6.2	6	34.1	6.2	2	15	15	7	4	1	Blastocyst	3BA	HRT	Oral estradiol valerate	Vaginal progesterone gel	9.3	22	15.9	no	24.9	19.6	no	29.6	1	0	0	1	38.4	0	2541	0	0	0	0	Vaginal
756	PX1292	32.6	1	0	Never	8	Primary	4.9	8.3	33.9	8	2	14	1	1	1	1	Blastocyst	5AA	HRT	Oral estradiol valerate	Vaginal progesterone gel	9.9	27	15.9	no	24.2	19.6	no	27.5	1	0	0	1	41.2	0	3210	0	0	0	0	Vaginal
753	PX1501	15.9	0	0	Never	8	Primary	3.6	7.4	24.9	9.5	2	18	1	1	1	1	Blastocyst	5BA	HRT	Oral estradiol valerate	Vaginal progesterone gel	10.2	39	15.9	no	22.3	19.4	no	14.4	1	0	0	1	39.1	0	2835	0	0	0	0	Vaginal
754	PX1147	41.9	1	0	Never	8	Primary	4.3	7.9	45.4	9.8	2	15	0	0	0	1	Blastocyst	4BA	HRT	Oral estradiol valerate	Vaginal progesterone gel	9.1	25	15.9	no	20.6	19.5	no	16.6	0		0	0
758	P0683	27.5	0	0	Never	4	Primary	8.2	7.7	43.7	0.4	2	7	7	7	5	2	Blastocyst	3BB, 3AA	HRT	Oral estradiol valerate	Vaginal progesterone gel	8	34	16	no	24.2	19.7	no	4.5	0		0	0
764	P0451	25.8	0	0	Never	6	Secondary	7.4	11.1	41.1	0.8	2	6	6	5	2	1	Blastocyst	3AA	HRT	Oral estradiol valerate	Micronized progesterone	10.8	38	16	no	20.5	20	no	21.8	0		0	0
761	PX1132	28.8	0	0	Never	5	Primary	7.9	8.8	44.2	1.8	2	10	0	0	0	1	Blastocyst	4BB	HRT	Oral estradiol valerate	Vaginal progesterone gel	7.3	20	16	no	16.9	19.9	no	13.7	0		0	0
762	PX1432	34.6	0	0	Never	8	Primary	7.5	7.7	35.1	2.1	2	7	7	7	4	1	Blastocyst	5BB	HRT	Oral estradiol valerate	Vaginal progesterone gel	9.2	31	16	no	17.7	19.8	no	20.5	1	0	0	1	38.9	0	3529	0	0	0	0	Vaginal
760	P0213	24.7	3	0	Never	9	Primary	6.4	4.7	36.7	2.9	1	9	9	8	5	2	Blastocyst	4AB, 3BB	HRT	Oral estradiol valerate	Vaginal progesterone gel	9.6	34	16	no	21	19.6	no	6.7	1	0	0	1	38.9	0	1948	0	0	0	0	Vaginal
763	PX1463	30.5	0	0	Never	8	Primary	5.1	4.1	46.7	6.8	2	14	14	7	4	1	Blastocyst	3AA	HRT	Oral estradiol valerate	Vaginal progesterone gel	9.3	31	16	no	18.5	19.8	no	21.6	1	0	0	1	39.7	0	2617	0	0	0	0	Vaginal
759	PX1138	44.9	0	0	Never	8	Primary	5.5	9.4	41.3	7.1	2	13	13	7	4	1	Blastocyst	3BB	HRT	Oral estradiol valerate	Vaginal progesterone gel	8.9	29	16	no	22.7	20	no	5.3	0		0	0
769	P0030	23.4	0	0	Never	10	Secondary	8.4	7.7	39.7	1.7	3	9	8	5	4	1	Blastocyst	3BB	HRT	Oral estradiol valerate	Micronized progesterone	9.7	30	16.1	no	19.3	20.2	no	24.1	1	0	0	1	38.2	0	3133	0	0	0	0	Vaginal
767	P0883	24.5	2	0	Never	2	Secondary	7.4	7.3	33.5	2	5	8	8	8	8	2	Cleavage	9B, 8A	HRT	Oral estradiol valerate	Vaginal progesterone gel	10.8	31	16.1	no	20.1	20.1	no	18.5	0		0	0
765	P0668	26.6	0	0	Never	5	Secondary	7	6.5	37.9	2.1	0	11	7	6	2	2	Blastocyst	3AA, 5AA	HRT	Oral estradiol valerate	Micronized progesterone	9.2	37	16.1	no	23.9	20.2	no	8	1	1	0	1	38.7	0	2802	0	0	0	0	Vaginal
766	PX1209	24.1	0	0	Never	8	Primary	7.1	6.3	39.2	4.4	2	10	1	1	1	1	Blastocyst	4BA	HRT	Oral estradiol valerate	Vaginal progesterone gel	8.7	30	16.1	no	14.3	20.1	no	14.6	1	0	0	1	42.7	0	3709	0	0	0	0	Vaginal
768	PX1370	35.3	0	0	Never	8	Primary	4.1	6.9	57.8	9	2	14	1	1	0	1	Blastocyst	5BA	HRT	Oral estradiol valerate	Vaginal progesterone gel	8.9	29	16.1	no	17.8	20.2	no	19.3	1	0	0	1	39.4	0	3518	0	0	0	0	Vaginal
772	P0351	19.6	0	0	Never	5	Secondary	7.6	7.6	32.3	2.6	2	8	8	8	8	2	Blastocyst	3AA, 3BB	HRT	Oral estradiol valerate	Vaginal progesterone gel	11.1	27	16.2	no	23.8	20.4	no	15.1	0		0	0
774	PX1509	40.6	1	0	Never	8	Primary	4.2	6.9	45.1	7.2	2	13	11	7	4	1	Blastocyst	5BA	HRT	Oral estradiol valerate	Vaginal progesterone gel	10.2	25	16.2	no	23.6	20.3	no	16.9	0		0	0
773	PX1183	33.5	1	0	Never	8	Primary	5.8	3.8	40.7	7.4	2	15	2	0	0	1	Blastocyst	4BA	HRT	Oral estradiol valerate	Vaginal progesterone gel	10.2	40	16.2	no	12.9	20.4	no	16.6	1	0	0	1	36.9	1	3399	0	0	0	0	Vaginal
771	PX1268	15.3	4	0	Former	8	Primary	4.1	7	29.9	8	2	15	15	7	4	1	Blastocyst	5AB	HRT	Oral estradiol valerate	Vaginal progesterone gel	7.5	38	16.2	no	19.6	20.4	no	11.1	0		0	0
775	PX1041	34.2	0	0	Never	8	Primary	3.6	8	41.6	9.3	2	16	8	7	4	1	Blastocyst	3AA	HRT	Oral estradiol valerate	Vaginal progesterone gel	8.6	28	16.2	no	20.1	20.3	no	26.7	1	0	0	1	37.3	0	3548	0	0	0	0	Vaginal
770	PX1382	35.3	0	0	Never	8	Primary	4	7.6	20	9.6	2	17	2	2	0	1	Blastocyst	3BB	HRT	Oral estradiol valerate	Vaginal progesterone gel	9.8	29	16.2	no	11.8	20.4	no	7.4	0		0	0
777	PX1155	16.1	0	0	Never	8	Primary	6.7	5	46	0.6	2	8	8	7	4	1	Blastocyst	3BB	HRT	Oral estradiol valerate	Vaginal progesterone gel	9.9	39	16.3	no	15.3	20.4	no	25.4	0		0	0
776	P0361	22.6	0	0	Never	8	Primary	8.2	7.6	43.2	1	3	9	4	2	1	1	Blastocyst	5AA	HRT	Oral estradiol valerate	Micronized progesterone	9.2	39	16.3	no	18.6	20.5	no	3.9	1		1	0
778	P0260	21.8	1	0	Never	9	Primary	8.1	5.1	46.6	0.5	2	7	7	7	3	2	Blastocyst	5BB, 3BB	HRT	Oral estradiol valerate	Micronized progesterone	7.8	36	16.4	no	24.3	20.6	no	12.7	1	1	0	1	37.4	0	2805	0	0	0	0	Vaginal
779	P0901	20.6	4	1	Never	9	Primary	8.6	8.1	40.7	1.5	3	10	10	9	6	1	Blastocyst	5AA	HRT	Oral estradiol valerate	Vaginal progesterone gel	11.4	37	16.4	no	16.8	20.6	no	12.7	0		0	0
781	P0456	18.5	0	0	Never	4	Primary	7.1	8.8	46	1.7	1	7	7	7	6	2	Cleavage	8A, 10A	HRT	Vaginal estradiol	Vaginal progesterone gel	7.1	38	16.4	no	23.8	20.7	no	28.4	0		0	0
780	P0040	25.4	0	0	Never	6	Secondary	7.2	5.2	39.4	2.6	1	7	4	3	2	1	Blastocyst	5BB	HRT	Oral estradiol valerate	Micronized progesterone	8.2	36	16.4	no	20.5	20.6	no	28.3	0		0	0
783	PX1390	40.6	1	1	Never	8	Primary	7.8	3.2	32.9	0.3	2	5	5	2	2	1	Blastocyst	5AB	HRT	Oral estradiol valerate	Vaginal progesterone gel	8.4	42	16.5	no	23.7	20.8	no	25.7	0		0	0
782	PX1196	43.4	1	0	Never	8	Primary	7.1	4.8	38.4	3.6	2	10	6	2	2	1	Blastocyst	5BA	HRT	Oral estradiol valerate	Vaginal progesterone gel	7.1	29	16.5	no	15.2	20.7	no	25.3	0		0	0
787	P0133	19.6	0	0	Never	8	Primary	7.8	6	56.3	0.4	2	6	6	6	4	2	Blastocyst	5BB, 4AB	HRT	Oral estradiol valerate	Vaginal progesterone gel	10.5	38	16.6	no	17.9	20.9	no	14.1	0		0	0
788	PX1102	25	0	0	Former	8	Primary	8.5	9.6	44.7	0.4	2	7	7	7	4	1	Blastocyst	5AA	HRT	Oral estradiol valerate	Vaginal progesterone gel	8.7	39	16.6	no	22.8	21	no	14.6	0		0	0
786	PX1504	22.2	1	1	Never	8	Primary	8.5	5.9	40.3	2.2	2	7	7	7	4	1	Blastocyst	5BA	HRT	Oral estradiol valerate	Vaginal progesterone gel	8.5	27	16.6	no	23.1	20.9	no	14	0		0	0
784	P0160	25.5	0	0	Never	16	Primary	7.8	8.2	28.3	3.1	3	7	7	7	5	1	Blastocyst	4BA	HRT	Oral estradiol valerate	Micronized progesterone	8.6	33	16.6	no	18.7	20.9	no	6.8	0		0	0
785	PX1430	37.3	0	0	Never	5	Primary	6.9	8.1	34.9	3.3	2	10	1	1	0	1	Blastocyst	4BB	HRT	Oral estradiol valerate	Vaginal progesterone gel	10.3	20	16.6	no	15.6	20.9	no	10.1	1	0	0	1	37.9	0	3520	0	0	0	0	Vaginal
789	PX1324	42.8	0	0	Never	8	Primary	4.4	8.1	45.5	9.3	2	15	3	2	2	1	Blastocyst	3BB	HRT	Oral estradiol valerate	Vaginal progesterone gel	8.3	25	16.6	no	22.3	20.9	no	29.7	1	0	0	1	36.9	1	3065	0	0	0	0	Vaginal
790	PX1508	15.1	0	0	Current	8	Primary	4.9	4.5	37.1	7.6	2	15	13	7	4	1	Blastocyst	4BB	HRT	Oral estradiol valerate	Vaginal progesterone gel	10.9	26	16.7	no	16.7	21	no	16	1	0	0	1	37.4	0	3404	0	0	0	0	Vaginal
795	PX1505	32.1	0	0	Never	8	Primary	8.5	6.9	37.6	1	2	8	8	7	4	1	Blastocyst	4BB	HRT	Oral estradiol valerate	Vaginal progesterone gel	8.7	32	16.8	no	12.9	21.3	no	28.4	0		0	0
794	P0501	27.9	0	0	Never	8	Primary	8	8.4	40.3	1.5	2	9	3	2	1	1	Blastocyst	3AA, 3AA	HRT	Oral estradiol valerate	Vaginal progesterone gel	9.9	41	16.8	no	23.5	21.1	no	17.2	1		1	0
793	P0229	21.9	1	1	Never	5	Primary	5.6	7.4	42.8	2.8	4	9	9	8	3	2	Blastocyst	5AA, 4AB	HRT	Oral estradiol valerate	Vaginal progesterone gel	8.4	36	16.8	no	16.3	21.3	no	14.8	1	0	0	1	39.7	0	3177	0	0	0	0	Vaginal
792	PX1478	30.2	0	0	Never	8	Primary	5.3	2.1	43.4	4.1	2	9	9	7	4	1	Blastocyst	5BA	HRT	Oral estradiol valerate	Vaginal progesterone gel	6.4	39	16.8	no	15.4	21.1	no	11.5	1	1	0	1	39	0	2742	0	0	0	0	Vaginal
791	PX1523	33	0	0	Never	8	Primary	4.8	5.6	29.8	7.4	2	12	12	7	4	1	Blastocyst	5AA	HRT	Oral estradiol valerate	Vaginal progesterone gel	8.7	29	16.8	no	17.6	21.1	no	10.8	0		0	0
797	P0511	21.5	3	0	Never	8	Secondary	8	5.6	44.2	1	3	7	7	6	4	1	Cleavage	10A	HRT	Oral estradiol valerate	Vaginal progesterone gel	8.4	34	16.9	no	15.4	21.3	no	22.8	1	0	0	1	41.6	0	3188	0	0	0	0	Vaginal
799	P0045	26.6	0	0	Never	8	Primary	6.8	8.6	40.3	2.6	3	9	4	3	2	2	Blastocyst	4AB, 3AA	HRT	Oral estradiol valerate	Vaginal progesterone gel	6.8	42	16.9	no	14.4	21.3	no	28.1	1	0	0	1	38.6	0	3757	0	0	1	0	Vaginal
798	P0167	30	0	0	Never	6	Secondary	6.3	8.9	36.7	2.7	0	9	9	9	6	2	Cleavage	8A, 10A	HRT	Oral estradiol valerate	Vaginal progesterone gel	10.1	30	16.9	no	10.7	21.4	no	26.6	1	1	0	1	39.9	0	3608	1	0	0	0	Vaginal
796	PX1073	43.1	0	0	Current	7	Primary	6.2	4.3	29.6	3.1	2	10	0	0	0	1	Blastocyst	5BB	HRT	Oral estradiol valerate	Vaginal progesterone gel	8.2	22	16.9	no	24.9	21.3	no	16.2	1	0	0	1	40.5	0	3623	0	0	0	0	Vaginal
801	PX1520	39.4	0	0	Never	8	Primary	6.5	6.7	42.1	2.3	2	5	5	5	4	1	Blastocyst	4AA	HRT	Oral estradiol valerate	Vaginal progesterone gel	7.6	29	17	no	10.6	21.4	no	16.8	0		0	0
802	PX1185	41.5	1	1	Never	8	Primary	7	7.7	42.7	2.7	2	6	2	1	1	1	Blastocyst	4BB	HRT	Oral estradiol valerate	Vaginal progesterone gel	9.5	32	17	no	15.7	21.5	no	22.6	0		0	0
800	PX1446	39.4	0	0	Never	8	Primary	4.5	8.3	44.9	7	2	12	12	7	4	1	Blastocyst	5BA	HRT	Oral estradiol valerate	Vaginal progesterone gel	9.8	28	17	no	23.6	21.4	no	8.5	1	0	0	1	38.3	0	3550	0	0	0	0	Vaginal
808	PX1063	23.6	0	0	Never	8	Primary	7.7	6.4	32.4	0.6	2	8	0	0	0	1	Blastocyst	3BA	HRT	Oral estradiol valerate	Vaginal progesterone gel	8.3	35	17.1	no	17.4	21.5	no	26.4	0		0	0
803	P0180	22.8	2	1	Never	9	Primary	7.9	5.9	32.8	2.2	2	8	8	8	4	1	Blastocyst	5AA	HRT	Oral estradiol valerate	Vaginal progesterone gel	7.5	31	17.1	no	17.4	21.6	no	4.3	0		0	0
807	PX1492	16.5	4	2	Never	8	Primary	6	6.6	46	5.2	2	12	9	7	4	1	Blastocyst	3BA	HRT	Oral estradiol valerate	Vaginal progesterone gel	8.6	42	17.1	no	23.6	21.6	no	26	1	1	0	1	39.7	0	3472	0	0	0	0	Vaginal
805	PX1002	18.5	0	0	Never	8	Primary	6	9.2	27.5	5.3	2	14	14	7	4	1	Blastocyst	4BA	HRT	Oral estradiol valerate	Vaginal progesterone gel	7.2	39	17.1	no	16.9	21.5	no	17.1	1	0	0	1	39.6	0	3082	0	0	0	0	Vaginal
806	PX1098	34.7	0	0	Never	8	Primary	4.2	6.7	34.5	7.7	2	14	3	2	0	1	Blastocyst	3AA	HRT	Oral estradiol valerate	Vaginal progesterone gel	8.1	39	17.1	no	11.9	21.6	no	23.6	0		0	0
804	PX1158	33.2	0	0	Never	8	Primary	3.5	7.6	28.2	8.8	2	15	15	7	4	1	Blastocyst	4AA	HRT	Oral estradiol valerate	Vaginal progesterone gel	9.1	34	17.1	no	16.6	21.6	no	10.8	0		0	0
810	P0228	20.8	0	0	Never	5	Primary	7.5	8.9	34.8	1.7	1	8	4	4	3	1	Blastocyst	3BB	HRT	Oral estradiol valerate	Micronized progesterone	9.3	42	17.2	no	12.5	21.7	no	12	1		1	0
811	PX1211	33.3	4	1	Never	8	Primary	7	6.3	33.9	2.4	2	8	3	0	0	1	Blastocyst	5AA	HRT	Oral estradiol valerate	Vaginal progesterone gel	9.7	41	17.2	no	22.5	21.7	no	20.6	0		0	0
809	PX1003	15.6	0	0	Never	8	Primary	3.9	7.3	41	9.5	2	19	16	7	4	1	Blastocyst	3BB	HRT	Oral estradiol valerate	Vaginal progesterone gel	7	32	17.2	no	21.6	21.8	no	6.7	1	0	0	1	39.6	0	3245	0	0	0	0	Vaginal
812	PX1264	35.6	0	0	Former	8	Primary	5	7.9	36.3	8.2	2	14	14	7	4	1	Blastocyst	5AB	HRT	Oral estradiol valerate	Vaginal progesterone gel	9.6	30	17.3	no	19.8	21.8	no	7.9	1	0	0	1	35.2	1	2670	0	0	0	0	Vaginal
813	PX1443	29.3	1	1	Never	8	Primary	3.1	6.8	40.2	8.7	2	14	1	0	0	1	Blastocyst	5AA	HRT	Oral estradiol valerate	Vaginal progesterone gel	8	34	17.3	no	13.7	21.8	no	28	0		0	0
815	PX1084	33.5	1	1	Never	8	Primary	7.2	6	20.1	1.3	2	6	6	6	4	1	Blastocyst	4BA	HRT	Oral estradiol valerate	Vaginal progesterone gel	9.8	38	17.4	no	21.3	21.8	no	6.5	0		0	0
814	P0177	18.5	0	0	Never	4	Secondary	7.8	4.2	39.2	1.8	3	7	6	3	1	1	Blastocyst	4AB, 3BB	HRT	Oral estradiol valerate	Vaginal progesterone gel	8	39	17.4	no	23.8	21.9	no	41.6	1	1	0	1	33.2	1						Cesarean
816	P0186	23.5	0	0	Never	5	Secondary	6.8	7	47.5	2.4	4	7	7	5	4	1	Blastocyst	3AA	HRT	Oral estradiol valerate	Vaginal progesterone gel	12.4	34	17.4	no	23.7	21.9	no	10.3	1	0	0	1	36.8	1	4155	0	0	0	0	Vaginal
817	P0877	30	0	0	Never	4	Secondary	7.3	5.3	32	1.9	3	10	10	10	9	1	Blastocyst	3AA	HRT	Oral estradiol valerate	Micronized progesterone	10.1	27	17.5	no	21	21.9	no	3.1	0		0	0
821	P0595	24.6	1	0	Never	5	Primary	7.8	7.8	31.6	0.5	3	6	4	3	1	1	Blastocyst	3AA, 3BB	HRT	Estrogen patch	Micronized progesterone	7.3	39	17.6	no	19.6	22	no	14.9	0		0	0
820	P0665	23.8	4	0	Never	9	Primary	6.1	8.6	35.8	0.7	1	7	7	7	4	1	Blastocyst	3AA	HRT	Oral estradiol valerate	Micronized progesterone	8	30	17.6	no	13.4	22.1	no	6.7	1	0	0	1	38.7	0	2703	0	0	0	0	Vaginal
822	PX1479	29.7	0	0	Never	6	Primary	7.7	8.2	47.3	0.9	2	5	5	5	4	1	Blastocyst	5BA	HRT	Oral estradiol valerate	Vaginal progesterone gel	7.8	21	17.6	no	22.9	21.9	no	18.3	0		0	0
819	P0723	20.7	0	0	Never	7	Primary	7.1	11.6	35.3	2.6	0	8	8	8	6	1	Blastocyst	5BB	HRT	Oral estradiol valerate	Vaginal progesterone gel	7.5	26	17.6	no	11.6	21.9	no	5.5	0		0	0
818	PX1031	39.1	0	0	Never	8	Primary	6.8	5.6	43.1	3.7	2	11	11	7	4	1	Blastocyst	3AA	HRT	Oral estradiol valerate	Vaginal progesterone gel	8	25	17.6	no	12.5	22	no	4.3	0		0	0
823	P0139	19.9	0	0	Never	8	Primary	7.9	10.1	33.7	1	0	8	6	4	3	2	Cleavage	10A, 8A	HRT	Oral estradiol valerate	Vaginal progesterone gel	8	37	17.7	no	12.3	22.2	no	7.5	1	0	0	1	37.8	0	3636	0	0	0	0	Vaginal
824	PX1216	32.6	0	0	Never	5	Primary	7.8	4.3	25.8	2.4	2	5	5	5	4	1	Blastocyst	5BB	HRT	Oral estradiol valerate	Vaginal progesterone gel	8.4	20	17.7	no	13.4	22.2	no	7	0		0	0
825	P0218	30	1	0	Never	7	Primary	5.6	6.2	42.7	2.9	5	7	7	6	2	1	Cleavage	8A	HRT	Vaginal estradiol	Vaginal progesterone gel	11.1	37	17.7	no	10.9	22.1	no	10.4	1	0	0	1	38	0	3556	0	0	0	0	Vaginal
826	P0892	20.9	0	0	Never	5	Primary	6.9	5.7	47	3.2	2	10	7	6	4	1	Blastocyst	5BB	HRT	Oral estradiol valerate	Micronized progesterone	7.1	36	17.7	no	13.1	22.2	no	10.6	1	0	0	1	41.3	0	2895	0	0	0	0	Vaginal
827	PX1199	36	0	0	Never	8	Primary	7.8	5.9	43.4	2.7	2	9	6	2	0	1	Blastocyst	4BA	HRT	Oral estradiol valerate	Vaginal progesterone gel	8.7	35	17.8	no	16.1	22.4	no	8.2	0		0	0
828	PX1291	29.7	0	0	Never	8	Primary	6	8.6	46.3	5.1	2	13	13	7	4	1	Blastocyst	3AB	HRT	Oral estradiol valerate	Vaginal progesterone gel	9.9	26	17.8	no	10.8	22.2	no	11.7	0		0	0
832	P0251	25	0	0	Never	9	Primary	7.4	9	39.6	1.2	1	6	3	1	0	1	Blastocyst	5BB, 5AA	HRT	Oral estradiol valerate	Micronized progesterone	10.2	42	17.9	no	15.9	22.7	no	22	1		1	0
830	P0046	25.8	0	0	Never	8	Primary	7.2	8.2	40.8	2.6	2	10	4	2	0	1	Blastocyst	4AB, 3AA	HRT	Oral estradiol valerate	Micronized progesterone	11.9	41	17.9	no	16	22.6	no	9.5	0		0	0
829	P0127	25.4	0	0	Never	9	Secondary	6.5	7.7	31.1	2.9	4	7	5	4	1	1	Blastocyst	3BB, 4AB	HRT	Transdermal estradiol	Vaginal progesterone gel	8.5	42	17.9	no	18	22.5	no	6.6	0		0	0
831	PX1095	18.6	4	0	Never	8	Primary	6.8	5.3	39	3.9	2	10	10	7	4	1	Blastocyst	4AA	HRT	Oral estradiol valerate	Vaginal progesterone gel	10.2	27	17.9	no	20.6	22.5	no	11.8	1	0	0	1	38.9	0	3557	0	0	0	0	Vaginal
833	PX1287	42.2	3	0	Never	8	Primary	4.9	6.5	45.2	5.6	2	13	13	7	4	1	Blastocyst	3AA	HRT	Oral estradiol valerate	Vaginal progesterone gel	10.8	36	17.9	no	21	22.4	no	23.1	1	0	0	1	37.7	0	3392	0	0	0	0	Vaginal
836	P0237	21.3	0	0	Never	5	Primary	7.7	8.3	39.4	0.6	3	4	4	4	3	1	Blastocyst	5BB	HRT	Oral estradiol valerate	Micronized progesterone	12.9	38	18	no	19.4	22.9	no	27.6	0		0	0
835	PX1052	23.9	0	0	Current	8	Primary	5.9	7.1	50.2	5.3	2	13	13	7	4	1	Blastocyst	5BA	HRT	Oral estradiol valerate	Vaginal progesterone gel	8.2	30	18	no	13.5	22.8	no	20.4	1	0	0	1	38.6	0	3435	0	0	0	0	Vaginal
834	PX1117	29.4	4	0	Never	7	Primary	5.5	5.6	46.9	5.3	2	10	8	7	4	1	Blastocyst	5AA	HRT	Oral estradiol valerate	Vaginal progesterone gel	11	22	18	no	20.3	22.8	no	16.2	0		0	0
838	P0787	29.7	1	0	Never	3	Primary	7.3	8.5	41.3	0.7	2	6	6	6	5	1	Blastocyst	3AA	HRT	Oral estradiol valerate	Vaginal progesterone gel	9.3	33	18.1	no	23.2	22.9	no	17.3	0		0	0
839	PX1323	15.7	5	0	Current	8	Primary	7.3	5.2	37.5	1.4	2	5	5	5	4	1	Blastocyst	5AB	HRT	Oral estradiol valerate	Vaginal progesterone gel	7.6	30	18.1	no	21.2	22.9	no	22.4	0		0	0
840	PX1300	37.9	0	0	Never	8	Primary	5.9	7.5	41.9	4.7	2	11	0	0	0	1	Blastocyst	4AA	HRT	Oral estradiol valerate	Vaginal progesterone gel	9.6	30	18.1	no	21.7	22.9	no	24.4	0		0	0
837	PX1335	37.8	0	0	Never	8	Primary	4.2	9.9	29.7	8.4	2	16	16	7	4	1	Blastocyst	3BA	HRT	Oral estradiol valerate	Vaginal progesterone gel	10.9	29	18.1	no	19	22.9	no	4.2	0		0	0
841	P0272	23.3	0	0	Never	8	Secondary	8.2	6.7	33.8	0.7	1	6	5	5	4	1	Blastocyst	3AB	HRT	Oral estradiol valerate	Vaginal progesterone gel	7.1	39	18.3	no	20.9	22.9	no	8.5	0		0	0
843	P0140	19.6	0	0	Never	7	Primary	6.8	7.4	34.9	0.4	1	9	9	9	4	1	Blastocyst	5BB	HRT	Estrogen patch	Vaginal progesterone gel	9.4	30	18.4	no	15	23	no	25.5	1	0	0	1	38.2	0	2405	0	0	0	1	Cesarean
842	P0041	24.8	3	1	Never	6	Secondary	7.6	8.3	38	2	2	8	6	5	3	1	Cleavage	9B	HRT	Oral estradiol valerate	Micronized progesterone	10.5	36	18.4	no	22	22.9	no	11.5	1	0	0	1	39.4	0	3260	0	0	0	0	Vaginal
844	PX1384	27	0	0	Never	4	Primary	7.8	7.3	42.1	3	2	10	10	7	4	1	Blastocyst	5BA	HRT	Oral estradiol valerate	Vaginal progesterone gel	9.4	19	18.4	no	20.4	23.1	no	25.6	1	0	0	1	41.5	0	2756	0	0	0	0	Vaginal
846	PX1290	23.8	0	0	Never	8	Primary	6.9	2.6	46.1	2.1	2	7	7	7	4	1	Blastocyst	4BB	HRT	Oral estradiol valerate	Vaginal progesterone gel	9.9	30	18.5	no	22.7	23.2	no	12.1	0		0	0
847	PX1205	29.2	0	0	Never	8	Primary	6.1	7.8	41.6	4.8	2	10	10	7	4	1	Blastocyst	3BB	HRT	Oral estradiol valerate	Vaginal progesterone gel	8.7	26	18.5	no	11.4	23.2	no	24.5	0		0	0
845	PX1348	23.6	0	0	Never	8	Primary	3.3	7.2	42.4	8.6	2	14	10	7	4	1	Blastocyst	3BA	HRT	Oral estradiol valerate	Vaginal progesterone gel	8.1	23	18.5	no	20.4	23.2	no	6	0		0	0
851	P0071	25.9	0	0	Never	9	Primary	7.9	8.2	45.6	1	2	8	6	5	3	1	Blastocyst	3BB	HRT	Oral estradiol valerate	Micronized progesterone	11.3	36	18.6	no	15.2	23.2	no	16.9	1	0	0	1	40.8	0	3959	0	0	0	0	Vaginal
853	P0682	28.6	0	0	Never	4	Secondary	7.6	8.1	39.8	1.5	3	6	6	6	3	1	Cleavage	8A	HRT	Oral estradiol valerate	Micronized progesterone	9.2	38	18.6	no	22.8	23.2	no	23.8	1	0	0	1	39.6	0	3430	0	0	0	0	Vaginal
849	P0563	26.8	0	0	Never	7	Primary	8.3	5.2	36.2	1.7	4	7	7	7	5	2	Cleavage	7B, 9B	HRT	Oral estradiol valerate	Micronized progesterone	7.1	33	18.6	no	12.3	23.3	no	9	1	0	0	1	38	0	2872	0	0	0	0	Vaginal
854	P0090	26.1	1	1	Never	9	Primary	7.6	6.2	27	2.4	5	9	8	6	2	2	Blastocyst	3BB, 4AB	HRT	Oral estradiol valerate	Vaginal progesterone gel	10	36	18.6	no	24.7	23.4	no	26.2	0		0	0
848	PX1001	19.6	0	0	Former	8	Primary	6.3	6.4	55.3	4.9	2	10	10	7	4	1	Blastocyst	4BB	HRT	Oral estradiol valerate	Vaginal progesterone gel	8.1	29	18.6	no	10.7	23.4	no	3.2	0		0	0
850	PX1494	36.4	0	0	Never	8	Primary	4.8	10.9	43.7	7.3	2	16	4	3	1	1	Blastocyst	3AA	HRT	Oral estradiol valerate	Vaginal progesterone gel	8.9	27	18.6	no	17.6	23.2	no	11	0		0	0
852	PX1436	19.7	0	0	Never	8	Primary	4.9	6.8	44.5	9.7	2	17	0	0	0	1	Blastocyst	4BA	HRT	Oral estradiol valerate	Vaginal progesterone gel	7.4	36	18.6	no	20.3	23.3	no	21.8	1	0	0	1	37.5	0	2754	0	0	0	0	Vaginal
856	P0024	18.8	1	0	Never	8	Secondary	7.6	5.2	34.7	1.3	4	8	7	4	1	1	Blastocyst	3BB	HRT	Oral estradiol valerate	Vaginal progesterone gel	9	41	18.7	no	14.7	23.5	no	6.6	0		0	0
855	PX1141	40.1	2	1	Never	8	Primary	7	10.9	42.8	1.9	2	6	2	1	0	1	Blastocyst	4AA	HRT	Oral estradiol valerate	Vaginal progesterone gel	10.9	25	18.7	no	15.1	23.5	no	5.5	0		0	0
857	PX1064	37	0	0	Never	8	Primary	5.1	5.9	36.5	8.2	2	12	11	7	4	1	Blastocyst	3BB	HRT	Oral estradiol valerate	Vaginal progesterone gel	8.1	31	18.7	no	18.5	23.5	no	13.6	0		0	0
859	P0084	24.3	0	0	Never	10	Primary	7.5	5.8	45.4	1.1	5	7	4	4	2	2	Blastocyst	5AA, 3AA	HRT	Oral estradiol valerate	Micronized progesterone	8.6	38	18.8	no	21.7	23.6	no	10	1	0	0	1	41.3	0	3573	0	0	0	0	Vaginal
860	P0200	25.7	1	0	Never	6	Secondary	7.1	4.7	38.1	1.5	2	6	4	3	2	2	Blastocyst	3BB, 3AA	HRT	Vaginal estradiol	Micronized progesterone	7.2	36	18.8	no	16.8	23.7	no	10.2	0		0	0
861	PX1298	34.5	0	0	Never	8	Primary	6.3	8.4	33.7	2	2	7	0	0	0	1	Blastocyst	4AA	HRT	Oral estradiol valerate	Vaginal progesterone gel	9	27	18.8	no	13.9	23.6	no	10.5	0		0	0
862	PX1231	33.8	0	0	Never	8	Primary	5.7	7	49.7	6.1	2	11	8	7	4	1	Blastocyst	5BB	HRT	Oral estradiol valerate	Vaginal progesterone gel	10.7	29	18.8	no	12.2	23.8	no	13.2	0		0	0
863	PX1406	44.9	0	0	Never	8	Primary	4.1	8.8	42.4	8.7	2	14	14	7	4	1	Blastocyst	3AA	HRT	Oral estradiol valerate	Vaginal progesterone gel	8.7	32	18.8	no	14.1	23.6	no	16.4	0		0	0
858	PX1060	39.1	0	0	Never	8	Primary	4.7	6.6	30.5	9.2	2	16	16	7	4	1	Blastocyst	4AA	HRT	Oral estradiol valerate	Vaginal progesterone gel	9.9	25	18.8	no	16.3	23.7	no	8.3	0		0	0
864	P0006	23.3	5	1	Never	7	Secondary	7.4	4.6	27.7	0.5	3	6	5	3	2	1	Blastocyst	3BB	HRT	Oral estradiol valerate	Micronized progesterone	10.1	36	18.9	no	15	23.8	no	10.5	1	0	0	1	38.7	0	2924	0	0	0	0	Vaginal
869	PX1045	27.5	0	0	Never	8	Primary	7.4	6.5	37.7	0.9	2	8	2	0	0	1	Blastocyst	4BB	HRT	Oral estradiol valerate	Vaginal progesterone gel	10.4	39	19	no	24.8	23.9	no	20.5	0		0	0
867	PX1010	24.5	0	0	Never	8	Primary	7.6	8.3	23	1.1	2	10	0	0	0	1	Blastocyst	4BA	HRT	Oral estradiol valerate	Vaginal progesterone gel	11.3	35	19	no	10	23.8	no	19.7	1	0	0	1	40.1	0	3648	0	0	0	0	Vaginal
866	P0074	23.7	1	1	Never	9	Primary	7.3	7.4	49.4	1.8	0	8	8	8	7	1	Blastocyst	3BB	HRT	Oral estradiol valerate	Micronized progesterone	9.9	29	19	no	14.3	24.1	no	17.3	0		0	0
868	P0601	18.5	0	0	Never	4	Primary	6.2	7	27.9	1.8	0	10	10	8	3	2	Cleavage	10A, 8A	HRT	Oral estradiol valerate	Micronized progesterone	10.2	37	19	no	13	24	no	20.1	0		0	0
865	PX1462	28.6	2	0	Never	8	Primary	7.2	8.4	41	2.2	2	6	2	0	0	1	Blastocyst	3BB	HRT	Oral estradiol valerate	Vaginal progesterone gel	9.5	42	19	no	13.3	24	no	3.3	0		0	0
871	P0146	26.5	0	0	Never	4	Primary	8.2	6	41.4	2.2	1	10	8	4	2	2	Blastocyst	5AA, 5BB	HRT	Oral estradiol valerate	Micronized progesterone	7.8	36	19.1	no	17.5	24.2	no	6.3	0		0	0
870	PX1484	22.8	0	0	Former	8	Primary	4.7	6.8	40.9	8.2	2	16	7	7	4	1	Blastocyst	4BB	HRT	Oral estradiol valerate	Vaginal progesterone gel	9.3	33	19.1	no	13.2	24.1	no	5.3	1	0	0	1	39.1	0	3859	0	0	0	0	Vaginal
872	PX1105	23.1	1	1	Never	8	Primary	4.3	8.9	43.1	9.6	2	13	5	2	2	1	Blastocyst	5AA	HRT	Oral estradiol valerate	Vaginal progesterone gel	9.3	26	19.1	no	11.9	24.1	no	6.6	0		0	0
873	PX1178	23.1	4	0	Never	8	Primary	7.4	7.6	44.7	2.2	2	9	9	7	4	1	Blastocyst	3AA	HRT	Oral estradiol valerate	Vaginal progesterone gel	8.4	34	19.2	no	22.7	24.3	no	3.8	0		0	0
874	PX1425	41.9	0	0	Current	8	Primary	5.3	5.8	35.9	5.7	2	13	7	7	4	1	Blastocyst	4BB	HRT	Oral estradiol valerate	Vaginal progesterone gel	11.3	24	19.2	no	19.6	24.2	no	21.2	0		0	0
875	PX1451	18.1	1	1	Never	8	Primary	6	8.1	33.1	7.8	2	14	3	3	2	1	Blastocyst	3AB	HRT	Oral estradiol valerate	Vaginal progesterone gel	8.9	25	19.2	no	20	24.2	no	28.4	0		0	0
876	PX1313	25.2	2	1	Current	8	Primary	7.3	8.2	39.3	2	2	7	0	0	0	1	Blastocyst	4AA	HRT	Oral estradiol valerate	Vaginal progesterone gel	8.1	27	19.3	no	12.4	24.3	no	16.6	1	0	0	1	39.3	0	2653	0	0	0	0	Vaginal
881	P0347	24.6	1	1	Never	5	Primary	7.5	6.9	45.7	0.3	0	5	4	4	1	1	Blastocyst	4AB, 5AA	HRT	Oral estradiol valerate	Vaginal progesterone gel	9.2	41	19.4	no	14.8	24.4	no	9.2	1	0	0	1	40.2	0	3460	0	0	0	0	Vaginal
884	P0069	25.6	0	0	Never	8	Primary	8.1	8	38.6	1.2	3	9	9	7	4	1	Blastocyst	3AA	HRT	Estrogen patch	Micronized progesterone	10.2	37	19.4	no	23.5	24.5	no	29.2	0		0	0
878	P0303	21.2	0	0	Never	8	Secondary	7.6	9	49.8	1.4	3	6	4	3	2	2	Blastocyst	3BB, 4AB	HRT	Oral estradiol valerate	Micronized progesterone	8.4	40	19.4	no	15.8	24.4	no	6.3	1	0	0	1	38.3	0	3341	0	0	0	0	Vaginal
880	P0120	24.3	0	0	Never	9	Secondary	6.6	8	37.1	2	3	10	10	10	10	1	Blastocyst	3BB	HRT	Oral estradiol valerate	Micronized progesterone	8.5	27	19.4	no	19.8	24.4	no	8.6	0		0	0
882	P0085	24.4	2	1	Never	9	Primary	6.6	8.5	49.4	3.1	4	11	3	3	2	2	Blastocyst	3BB, 4AB	HRT	Oral estradiol valerate	Vaginal progesterone gel	8.7	39	19.4	no	11.5	24.5	no	16.1	0		0	0
883	PX1167	40.1	0	0	Never	8	Primary	6.1	8.3	42.8	6.2	2	9	3	1	1	1	Blastocyst	5AA	HRT	Oral estradiol valerate	Vaginal progesterone gel	10.1	23	19.4	no	18	24.5	no	27.3	1	0	0	1	36.7	1	3737	0	0	0	0	Vaginal
879	PX1088	29	0	0	Never	8	Primary	3.6	7	48.9	8.8	2	16	1	1	0	1	Blastocyst	4BA	HRT	Oral estradiol valerate	Vaginal progesterone gel	9.9	25	19.4	no	19.9	24.5	no	6.5	0		0	0
877	PX1368	16.5	0	0	Never	3	Primary	4.4	7	38	9.4	2	16	16	7	4	1	Blastocyst	4BB	HRT	Oral estradiol valerate	Vaginal progesterone gel	10.2	18	19.4	no	15.1	24.4	no	6	0		0	0
886	P0014	26.9	1	1	Never	8	Primary	7	6.8	23.5	1.9	3	6	6	6	3	2	Cleavage	8A, 9B	HRT	Oral estradiol valerate	Vaginal progesterone gel	10.7	36	19.6	no	22.5	24.7	no	10.5	0		0	0
887	PX1075	43.8	0	0	Never	8	Primary	6.7	8.7	46.5	2.9	2	9	9	7	4	1	Blastocyst	5AA	HRT	Oral estradiol valerate	Vaginal progesterone gel	7.6	33	19.6	no	24.7	24.5	no	15.9	1	0	0	1	42.4	0	3345	0	0	0	0	Vaginal
885	PX1296	40.3	0	0	Never	8	Primary	7.4	4.2	47.6	3.7	2	7	7	7	4	1	Blastocyst	5BB	HRT	Oral estradiol valerate	Vaginal progesterone gel	10.9	26	19.6	no	14.4	24.6	no	8.5	0		0	0
888	PX1207	19	2	2	Former	8	Primary	5.4	6.2	32.4	7.4	2	14	6	5	4	1	Blastocyst	3BB	HRT	Oral estradiol valerate	Vaginal progesterone gel	9.4	27	19.6	no	17.8	24.6	no	25.7	0		0	0
890	PX1104	37.9	0	0	Never	8	Primary	7.8	5.8	44.6	2.1	2	11	0	0	0	1	Blastocyst	4BA	HRT	Oral estradiol valerate	Vaginal progesterone gel	7.5	33	19.7	no	18.6	24.8	no	28.8	0		0	0
889	PX1414	17	0	0	Never	3	Primary	4.9	6.2	33.6	7	2	14	2	2	0	1	Blastocyst	3BB	HRT	Oral estradiol valerate	Vaginal progesterone gel	10.1	18	19.7	no	11.4	24.7	no	9.4	1	0	0	1	42.1	0	4298	0	0	0	0	Vaginal
891	P0231	22.5	0	0	Never	5	Secondary	7.7	6.6	45.3	1.3	5	7	7	7	3	2	Cleavage	9B, 10A	HRT	Oral estradiol valerate	Vaginal progesterone gel	10	37	19.8	no	19.2	24.9	no	4.6	0		0	0
892	P0029	24.1	1	0	Never	9	Primary	8.2	6	38.9	1.4	3	7	6	6	2	1	Blastocyst	3BB	HRT	Vaginal estradiol	Micronized progesterone	10.6	37	19.8	no	16.5	24.9	no	7.2	0		0	0
893	P0715	27	0	0	Former	4	Secondary	7.6	4.5	44	1.8	2	6	6	4	1	1	Blastocyst	3BB	HRT	Oral estradiol valerate	Vaginal progesterone gel	7.2	42	19.8	no	21.8	24.9	no	9.3	1	0	0	1	40.8	0	2469	0	0	0	0	Vaginal
894	P0095	27.3	0	0	Never	8	Primary	6.6	8.4	30.3	2.8	3	13	8	8	3	1	Blastocyst	5AA	HRT	Oral estradiol valerate	Vaginal progesterone gel	8.7	36	19.8	no	16.4	25	no	23.5	0		0	0
895	P0196	25.7	0	0	Never	6	Primary	6.5	9.1	43.8	2.7	3	10	4	2	0	1	Blastocyst	5AA, 5AA	HRT	Oral estradiol valerate	Vaginal progesterone gel	9.9	41	19.9	no	16.5	25	no	10.9	0		0	0
896	PX1293	29.8	0	0	Never	8	Primary	7.8	6.5	39.9	0.9	2	6	6	6	4	1	Blastocyst	4BA	HRT	Oral estradiol valerate	Vaginal progesterone gel	10.6	28	20	no	24.5	25	no	11	0		0	0
897	P0441	19.4	0	0	Never	4	Primary	6.9	8.8	46.2	1.3	3	6	6	6	2	1	Blastocyst	5BB	HRT	Oral estradiol valerate	Vaginal progesterone gel	10.1	37	20	no	13.6	25	no	21.1	0		0	0
899	P0134	20.2	0	0	Never	8	Primary	8.6	9.4	44.4	1.4	4	12	8	4	3	2	Blastocyst	5BB, 4AB	HRT	Oral estradiol valerate	Micronized progesterone	10.4	38	25	no	13.6	28	no	12.6	0		0	0
898	PX1359	27.4	0	0	Never	8	Primary	7	5.5	32.7	3.9	2	11	2	0	0	1	Blastocyst	3BB	HRT	Oral estradiol valerate	Vaginal progesterone gel	9.5	42	25	no	16.2	27	no	4.4	0		0	0
900	PX1035	19	0	0	Never	5	Primary	5.7	7	39.6	5.2	2	12	12	7	4	1	Blastocyst	4BB	HRT	Oral estradiol valerate	Vaginal progesterone gel	7.6	20	25	no	10.1	27	no	26.6	1		1	0
